# Supplementary material for: The Clinical Performance of an Office-Based Risk Scoring System for Fatal Cardiovascular Diseases in North-East of Iran
Source: PLoS One. 2015 May 26;10(5):e0126779. doi: 10.1371/journal.pone.0126779 (PMC4444120; doi:10.1371/journal.pone.0126779)
Supplement: S1 Dataset — The excel sheet contains: age, sex, hypertension treatment, current smoking, residence, systolic blood pressure, body mass index, diabetes, cardiovascular death, and follow-up time. (XLSX) [file pone.0126779.s001.xlsx]

## Sheet: Sheet1
ID	age	sex	hypertensiontreatment	currentsmoker	residence	sbp	diabetes	bmi	cvd_death	followup_year
1	59	Female	yes	No	Rural	140	No	28.6215	No	6.4
2	41	Female	No	No	Rural	107	No	27.5865	No	6
3	71	Female	No	No	Rural	112.5	No	21.9076	No	7
4	57	Female	No	No	Urban	125	No	46.277	No	7.7
5	60	Female	No	No	Rural	90	No	18.662	No	6
6	43	Female	yes	No	Urban	100	No	34.9083	No	6.7
7	53	Female	yes	No	Rural	140	Yes	28.8415	No	8
8	52	Female	No	No	Urban	150	No	30.6292	No	8.5
9	46	Female	No	No	Urban	107.5	No	27.7344	No	6.7
10	48	Female	yes	No	Urban	105	No	29.4174	No	8.7
11	41	Female	yes	No	Urban	107.5	No	26.5731	No	5.2
12	61	Female	yes	No	Rural	159	No	29.7339	No	7.1
13	48	Female	No	No	Rural	92.5	No	18.1077	No	7.3
14	52	Female	No	No	Rural	130	No	34.2936	No	7.9
15	42	Female	No	No	Rural	110	No	20.0288	No	7.4
16	40	Female	No	No	Rural	100	No	19.313	No	6
17	47	Female	No	No	Rural	129	No	25.6544	No	6.5
18	48	Female	No	No	Rural	114	No	25.5501	No	6.3
19	58	Female	No	No	Rural	120	Yes	24.8777	No	5.5
20	62	Female	No	No	Rural	123.5	No	26.3927	No	6.8
21	56	Female	No	No	Rural	90	No	28.9062	No	8.4
22	42	Female	No	No	Rural	112	No	21.9899	No	7.2
23	47	Female	yes	No	Rural	158	No	28.8597	No	5.8
24	58	Female	yes	No	Rural	165	No	33.6221	No	6.3
25	49	Female	yes	No	Rural	115	No	27.993	No	7.3
26	48	Female	No	No	Urban	122.5	No	18.5529	No	6.8
27	42	Female	No	No	Rural	130	No	20.5457	No	8.5
28	69	Female	yes	No	Rural	110	No	24.7768	No	7.7
29	46	Female	No	No	Rural	120	No	20.1732	No	7.2
30	72	Female	No	No	Rural	127	Yes	22.5466	No	7.4
31	47	Female	No	No	Rural	131	No	16.8242	No	7.4
32	50	Female	No	No	Rural	150	No	40.1639	No	5.5
33	43	Female	yes	No	Urban	135	No	27.6888	No	9.5
34	67	Female	No	No	Rural	120	No	21.1109	No	7.5
35	40	Female	No	No	Rural	110	No	28.1221	No	5.7
36	59	Female	No	No	Urban	117.5	No	28.7619	No	7.6
37	70	Female	yes	No	Rural	134	No	35.4191	No	4.3
38	57	Female	yes	Yes	Rural	168.5	No	14.3486	No	6.8
39	44	Female	No	No	Rural	126	No	25.8735	No	6.2
40	40	Female	No	No	Urban	90	No	24.1217	No	8.8
41	40	Female	No	No	Rural	133	No	27.3969	No	6.8
42	41	Female	No	No	Rural	120	No	32.0459	No	5.9
43	49	Female	No	No	Urban	165	No	36.4444	No	8.5
44	50	Female	No	No	Rural	90	No	33.2671	No	8.1
45	56	Female	No	No	Rural	130	No	33.9952	No	6.2
46	57	Female	No	No	Rural	122.5	No	16.7311	No	9.4
47	44	Female	yes	No	Rural	180	No	28.4981	No	5.7
48	59	Female	No	No	Rural	164.5	No	26.7532	No	6.8
49	44	Female	No	No	Rural	120	No	27.852	No	7.9
50	50	Female	No	No	Rural	110	No	26.2222	No	7.6
51	49	Female	yes	No	Rural	141	No	32.039	No	7.1
52	48	Female	No	No	Rural	142.5	Yes	19.8791	No	7.8
53	42	Female	No	No	Rural	120	No	29.7764	No	6.5
54	46	Female	No	No	Rural	108	No	29.3333	No	5.9
55	51	Female	No	No	Rural	135	No	33.4243	No	6.1
56	52	Female	No	No	Rural	100	No	22.5069	No	7.8
57	51	Female	yes	No	Rural	105	Yes	38.4554	No	9.5
58	58	Female	No	No	Rural	160	No	29.9536	No	5.8
59	64	Female	yes	No	Rural	150	Yes	25.6745	No	7.6
60	60	Female	No	No	Rural	135	No	27.7008	No	7.1
61	66	Female	yes	No	Rural	165	No	34.2222	No	7.6
62	54	Female	No	No	Rural	170	No	26.4024	No	8
63	49	Female	No	No	Rural	107	No	27.7671	No	6.5
64	72	Female	No	No	Rural	122.5	No	31.5011	No	7.8
65	61	Female	No	No	Rural	101	No	17.6693	No	6.5
66	58	Female	No	No	Rural	140	No	19.4364	No	9.3
67	41	Female	yes	No	Rural	150	No	22.8308	No	10
68	41	Female	No	No	Rural	113.5	No	27.3399	No	7
69	47	Female	No	No	Rural	125	No	35.3386	No	7.2
70	48	Female	No	No	Rural	120	No	25.8022	No	9.8
71	52	Female	No	No	Urban	100	No	32.831	No	8.7
72	62	Female	No	No	Rural	140	No	32.4557	No	7.4
73	50	Female	No	No	Urban	125	No	28.0401	No	7.2
74	48	Female	No	No	Rural	120	No	27.3399	No	8.8
75	53	Female	No	No	Rural	130	No	23.5556	No	6.5
76	56	Female	yes	No	Rural	188	No	32.3685	No	5.8
77	42	Female	No	No	Rural	103	No	29.9967	No	7.3
78	46	Female	No	No	Rural	106	No	23.4221	No	5.5
79	46	Female	No	No	Rural	80	No	29.865	No	7.9
80	43	Female	No	No	Rural	102.5	No	25.6312	No	7.6
81	45	Female	No	No	Rural	142.5	No	28.1969	No	7.3
82	44	Female	No	No	Urban	95	No	29.5858	No	6.7
83	60	Female	No	No	Rural	130	No	32.8933	No	0.6
84	40	Female	No	No	Rural	159	No	30.6722	No	6.8
85	45	Female	No	No	Rural	120	No	16.6133	No	6.2
86	49	Female	No	No	Rural	178.5	No	22.1718	No	6.3
87	59	Female	yes	No	Rural	120	No	28.8275	No	7.6
88	55	Female	No	No	Rural	130	Yes	27.9297	No	6.3
89	48	Female	No	No	Rural	97.5	No	23.2834	No	7.1
90	48	Female	No	No	Rural	145	No	19.1406	No	5.9
91	47	Female	No	No	Rural	160	No	30.8185	No	6.4
92	59	Female	yes	No	Rural	145	Yes	27.0895	No	6
93	54	Female	No	No	Urban	170	No	21.875	No	6.4
94	44	Female	No	No	Rural	107.5	No	29.4174	No	6.8
95	46	Female	No	No	Rural	125	No	29.9643	No	6.7
96	64	Female	No	No	Rural	153.5	Yes	27.6646	No	6.7
97	43	Female	No	No	Rural	110	No	30.8012	No	8.3
98	59	Female	No	No	Rural	140	No	28.9063	No	5.8
99	43	Female	No	No	Rural	125	No	35.9798	No	5.9
100	43	Female	No	No	Rural	115	No	21.0007	No	8.1
101	47	Female	No	No	Rural	100	No	26.4792	No	8.1
102	40	Female	No	No	Urban	86	No	25.8761	No	7.4
103	48	Female	yes	No	Rural	180	No	35.2753	No	5.7
104	54	Female	yes	No	Rural	120	No	33.7325	No	5.6
105	53	Female	No	No	Rural	117.5	No	24.2452	No	5.9
106	59	Female	No	No	Rural	151	No	29.8303	No	7.4
107	48	Female	No	No	Urban	110	No	18.4911	No	7.7
108	58	Female	No	No	Rural	125	No	23.8054	No	6.9
109	49	Female	No	No	Rural	110	No	28.7553	No	6.4
110	47	Female	yes	No	Rural	160	Yes	28.3203	No	5.6
111	48	Female	No	No	Rural	100	No	31.25	No	8.2
112	46	Female	No	No	Rural	140	No	24.1415	No	5.7
113	43	Female	No	No	Rural	145	No	33.7477	No	9.3
114	58	Female	yes	No	Rural	135	No	24.7475	No	7.3
115	75	Female	yes	No	Rural	170	Yes	31.6456	No	5.6
116	44	Female	No	No	Rural	90	No	25.8022	No	9.1
117	55	Female	No	No	Rural	145	No	24.6904	No	7.8
118	44	Female	No	No	Rural	90	No	33.7604	No	8.2
119	60	Female	No	No	Rural	110	No	25.6837	No	9.3
120	41	Female	No	No	Rural	82.5	No	24.1217	No	7.2
121	62	Female	No	No	Urban	136	No	31.6404	No	6.8
122	70	Female	No	No	Rural	130	No	27.3399	No	5.5
123	64	Female	No	No	Rural	161	No	34.6667	No	6.4
124	51	Female	No	No	Rural	130	No	29.1749	No	5.8
125	56	Female	No	No	Urban	111	No	25.8953	No	7.2
126	53	Female	No	No	Rural	149	No	28.3053	No	6.8
127	49	Female	No	No	Rural	130	No	25.4754	No	6.2
128	73	Female	No	No	Rural	121	No	19.736	No	6.5
129	63	Female	No	No	Rural	130	No	28.9993	No	0.8
130	56	Female	No	No	Rural	130	No	19.7796	No	6.4
131	42	Female	No	No	Urban	95	No	31.25	No	8.2
132	59	Female	No	No	Rural	100	No	18.8455	No	1.3
133	48	Female	No	No	Rural	103	No	22.2373	No	5.9
134	49	Female	yes	No	Rural	140	Yes	27.5873	No	5.7
135	42	Female	No	No	Rural	102	No	25.7999	No	6.2
136	46	Female	No	No	Rural	150	No	30.8012	No	6.6
137	54	Female	No	No	Rural	135	No	23.1594	No	9.6
138	41	Female	yes	No	Rural	119	No	33.0237	No	6.2
139	53	Female	No	No	Rural	130	No	26.1003	yes	1.7
140	49	Female	yes	No	Urban	180	No	35.8177	No	9.1
141	68	Female	No	No	Urban	115	No	30.3592	No	9.4
142	53	Female	No	No	Rural	160	No	22.6659	No	6.8
143	61	Female	No	No	Urban	137.5	No	25.721	No	7.9
144	47	Female	yes	No	Rural	110	No	27.2081	No	6.4
145	59	Female	No	No	Rural	166	No	33.3205	No	6.7
146	62	Female	No	No	Rural	160.5	No	31.5776	No	6.2
147	42	Female	No	No	Rural	127	Yes	34.6268	No	6.3
148	60	Female	yes	No	Rural	90	No	26.2917	No	7.8
149	49	Female	No	No	Rural	110	No	18.4535	No	7.2
150	55	Female	No	No	Urban	115	No	34.4496	No	8.6
151	44	Female	No	No	Urban	116	No	30.7809	No	9.3
152	49	Female	No	No	Rural	137.5	No	26.6728	No	5.8
153	49	Female	yes	No	Rural	152.5	No	32.6294	No	10
154	60	Female	yes	No	Urban	182.5	No	28.8523	No	8.6
155	49	Female	No	No	Urban	120	No	26.5754	No	7.1
156	49	Female	No	No	Rural	213	No	26.9313	No	6.7
157	46	Female	No	No	Urban	120	No	30.3819	No	7.1
158	42	Female	No	No	Rural	100	No	33.356	No	7.1
159	56	Female	No	No	Rural	120	No	27.1816	No	8.1
160	45	Female	No	No	Rural	109.5	No	33.8624	No	6.3
161	60	Female	No	No	Rural	100	No	22.0741	No	8.3
162	41	Female	No	No	Rural	145	No	33.7477	No	6.5
163	48	Female	yes	No	Rural	163.5	No	33.9526	No	6.6
164	44	Female	No	No	Urban	125	No	32.4622	No	7.7
165	45	Female	No	No	Rural	109.5	No	22.6223	No	6.3
166	57	Female	yes	No	Rural	110	No	31.9576	No	5.5
167	52	Female	No	No	Rural	147.5	No	26.3146	No	7.8
168	53	Female	yes	No	Rural	172	No	32.3939	No	7.2
169	42	Female	No	No	Rural	110	No	18.6374	No	6.6
170	50	Female	No	No	Rural	90	No	26.3702	No	8.8
171	55	Female	No	No	Rural	140	No	38.0499	No	8.7
172	43	Female	yes	No	Urban	125	No	33.3276	No	8.9
173	51	Female	yes	No	Rural	193	No	32.2499	No	6.6
174	54	Female	yes	No	Urban	160	Yes	33.3276	No	8.8
175	42	Female	No	No	Rural	115	No	40.6489	No	7.1
176	61	Female	No	No	Rural	140	No	40.3587	No	6.7
177	46	Female	No	No	Rural	120	No	20.6131	No	5.6
178	43	Female	No	No	Rural	110	No	34.6667	No	7.9
179	47	Female	yes	No	Rural	115	No	28.2564	No	6.6
180	55	Female	No	No	Rural	147	No	29.3333	No	6.8
181	48	Female	No	No	Urban	80	No	22.7694	No	7.5
182	60	Female	No	No	Rural	142.5	No	41.4396	No	6.3
183	44	Female	No	No	Urban	110	No	26.7405	No	9.5
184	68	Female	No	No	Rural	122.5	No	22.7529	No	6
185	44	Female	No	No	Rural	95	No	20.3716	No	6.7
186	43	Female	No	No	Rural	150	No	32.051	No	5.7
187	44	Female	No	No	Rural	106	No	17.8282	No	5.9
188	58	Female	yes	No	Rural	120	Yes	30.4076	No	5.8
189	56	Female	No	No	Rural	110	No	24.5268	No	6.8
190	46	Female	No	No	Urban	100	No	34.6499	No	7.2
191	60	Female	No	No	Rural	122.5	No	25.2241	No	7.8
192	60	Female	yes	No	Urban	140	No	24.3007	No	8.7
193	46	Female	No	No	Rural	112.5	No	30.4688	No	7.3
194	43	Female	No	No	Rural	143.5	No	26.3146	No	6.7
195	57	Female	yes	No	Rural	142.5	Yes	25.5367	No	6.9
196	44	Female	No	No	Rural	135	No	31.9576	No	7.3
197	49	Female	yes	No	Rural	120	No	25.9737	No	5.5
198	42	Female	yes	No	Rural	120	No	27.968	No	6.4
199	61	Female	No	No	Urban	130	No	27.1203	No	8.8
200	41	Female	No	No	Rural	122	No	21.6433	No	6.8
201	67	Female	No	No	Rural	124	No	25.711	No	5.4
202	40	Female	No	No	Rural	110	No	23.3726	No	8.7
203	58	Female	yes	No	Urban	150	No	23.7332	No	8.8
204	57	Female	No	No	Urban	150	No	21.2874	No	8.6
205	73	Female	No	No	Rural	140	No	43.6384	No	5.6
206	46	Female	No	No	Rural	100	No	23.9257	No	7.3
207	47	Female	No	No	Rural	127.5	No	29.8233	No	8.9
208	45	Female	yes	No	Rural	144	No	32.05	yes	3.9
209	40	Female	No	No	Urban	110	No	25.0762	No	7.8
210	46	Female	No	No	Rural	112.5	No	27.7008	No	7.7
211	60	Female	No	No	Rural	142.5	No	27.0895	No	9.7
212	46	Female	No	No	Urban	114	No	25	No	6.8
213	44	Female	No	No	Rural	124	No	34.0041	No	6.7
214	58	Female	No	No	Rural	127	No	23.9361	No	6.3
215	54	Female	No	No	Rural	126	No	28.4618	No	5.8
216	53	Female	yes	No	Rural	176	No	21.7778	No	6.7
217	62	Female	yes	No	Rural	131	No	28.0689	No	7.3
218	70	Female	No	No	Rural	140	No	44.5675	No	5.9
219	45	Female	No	No	Rural	132	No	16.7183	No	6.3
220	47	Female	No	No	Urban	142.5	No	32.0312	No	7.9
221	43	Female	No	No	Rural	122.5	No	38.485	No	6.3
222	50	Female	No	No	Rural	142.5	Yes	25.5102	yes	3.5
223	40	Female	No	No	Rural	90	No	19.7239	No	6.7
224	61	Female	No	No	Urban	157.5	Yes	23.4375	No	7.9
225	41	Female	No	No	Rural	110	No	30.0433	No	5.8
226	51	Female	No	No	Urban	130	Yes	27.1816	No	4.6
227	48	Female	No	No	Rural	106	No	20.9572	No	7.4
228	43	Female	No	No	Rural	114.5	No	28.7109	No	6.2
229	47	Female	No	No	Rural	146	No	23.4639	No	7.2
230	60	Female	No	No	Rural	150	No	32.3424	No	7.5
231	60	Female	yes	Yes	Rural	115	No	33.7477	No	9.1
232	45	Female	No	No	Urban	120	No	30.3592	No	8.8
233	53	Female	No	No	Rural	148	No	36.0665	No	6.8
234	50	Female	yes	No	Rural	142	No	32.3939	No	5.6
235	52	Female	yes	No	Rural	185	No	30.7004	No	8.7
236	57	Female	yes	No	Rural	192	No	28.5075	No	7.1
237	67	Female	yes	No	Rural	162.5	Yes	34.7206	No	6.9
238	56	Female	No	No	Rural	139	No	30.2521	No	6.7
239	47	Female	No	No	Rural	95	No	31.5011	No	6
240	42	Female	No	No	Rural	100	No	29.7607	No	6
241	46	Female	No	No	Rural	95	No	30.8329	No	7.4
242	42	Female	No	No	Rural	127.5	No	21.7865	No	7.7
243	49	Female	No	No	Rural	122	No	31.1846	No	5.5
244	57	Female	No	No	Rural	107.5	No	35.5248	No	5.5
245	64	Female	No	No	Rural	106	No	21.4573	No	6.4
246	62	Female	No	No	Urban	164	No	31.1634	No	6.8
247	45	Female	No	No	Rural	100	No	28.699	No	7.4
248	44	Female	No	No	Urban	95	No	25.2994	No	7.7
249	56	Female	No	No	Rural	172.5	No	26.0226	No	7.8
250	47	Female	yes	No	Rural	130	Yes	31.8052	No	6.2
251	49	Female	yes	No	Urban	199	No	37.3424	No	7.2
252	61	Female	No	No	Rural	115	No	25.1096	No	8.4
253	61	Female	No	No	Rural	135	No	34.7078	No	8.5
254	57	Female	No	No	Rural	115	No	17.827	No	7.4
255	44	Female	No	No	Rural	92.5	No	24.4444	No	7.8
256	59	Female	No	No	Rural	129	No	20.4467	No	7.4
257	63	Female	yes	No	Rural	146	No	27.8742	No	6.6
258	40	Female	No	No	Rural	122.5	No	30.2618	No	7.8
259	67	Female	No	No	Rural	98	No	28.5075	No	7.2
260	41	Female	No	No	Rural	115	No	34.4496	No	6.9
261	42	Female	No	No	Rural	172	No	30.4878	No	7.2
262	61	Female	No	No	Rural	142.5	No	32.0399	No	6.9
263	66	Female	yes	No	Rural	122.5	No	32.3424	No	7
264	41	Female	No	No	Rural	163	No	28.7553	No	6.5
265	50	Female	No	No	Rural	133	Yes	33.2931	No	6.6
266	70	Female	No	No	Rural	137.5	Yes	31.6374	yes	0.4
267	62	Female	No	No	Rural	159	No	21.5672	No	7.2
268	41	Female	No	No	Rural	114.5	No	34.2403	No	6.6
269	45	Female	No	No	Rural	130	No	28.6215	No	7.5
270	52	Female	yes	No	Rural	160	No	33.7838	No	7.3
271	54	Female	No	No	Rural	120	No	16.4474	No	7.6
272	51	Female	yes	No	Rural	115	No	21.7555	No	6.7
273	43	Female	No	No	Rural	128	No	22.719	No	6.9
274	51	Female	No	No	Rural	177	Yes	24.3046	No	6.7
275	43	Female	No	No	Urban	124	No	28.764	No	6.8
276	47	Female	yes	No	Rural	150	No	27.7008	No	7.9
277	49	Female	No	No	Rural	120	No	20.3954	No	8.3
278	48	Female	No	No	Rural	83	No	18.4676	No	7.2
279	66	Female	No	No	Urban	137.5	No	36.7902	No	7.4
280	47	Female	No	No	Urban	123	No	17.8434	No	7.4
281	52	Female	No	No	Rural	166	No	38.737	No	6.3
282	61	Female	No	No	Rural	150	No	42.2914	No	5.8
283	47	Female	No	No	Rural	110	No	34.1228	No	6.1
284	40	Female	No	Yes	Rural	75	No	31.2386	No	7.4
285	64	Female	No	No	Urban	130	Yes	31.2294	No	8.5
286	58	Female	No	No	Urban	117.5	No	34.7078	No	6.9
287	43	Female	No	No	Urban	125	No	27.8293	No	7.8
288	58	Female	No	No	Rural	140	No	24.0344	No	8
289	74	Female	yes	No	Rural	140	No	20.9321	No	7.7
290	47	Female	No	No	Rural	120	No	24.131	No	6.3
291	48	Female	No	No	Rural	135	No	22.9719	No	7.4
292	55	Female	No	No	Rural	137	No	22.8928	No	6.8
293	45	Female	No	No	Rural	130	No	33.284	No	6.2
294	61	Female	No	No	Rural	115	No	25.1359	No	6.3
295	59	Female	No	No	Urban	122.5	No	21.6441	No	7.7
296	53	Female	yes	No	Rural	100	No	29.5159	No	7.8
297	41	Female	No	No	Rural	130	No	29.4281	No	6.7
298	56	Female	No	No	Rural	125	No	23.1247	yes	5.4
299	58	Female	No	No	Rural	140	No	22.9118	No	5.5
300	58	Female	No	No	Rural	132.5	No	18.1787	No	9.4
301	49	Female	yes	No	Rural	140	No	32.0459	No	5.6
302	43	Female	No	No	Rural	100	No	23.9257	No	9.5
303	56	Female	No	No	Rural	120	No	23.634	No	6
304	55	Female	No	No	Rural	130	Yes	31.9457	No	5.8
305	40	Female	No	No	Rural	120	No	30.6441	No	6.2
306	63	Female	No	No	Urban	115	No	35.0293	No	8.8
307	66	Female	No	No	Rural	120	No	21.6682	No	5.7
308	70	Female	yes	No	Rural	105	No	18.1787	No	7.2
309	64	Female	No	No	Urban	100	Yes	28.125	No	8
310	47	Female	No	No	Rural	121	No	29.2101	No	7.4
311	43	Female	No	No	Urban	98	No	23.068	No	7.4
312	53	Female	No	No	Rural	160	No	28.0689	No	5.7
313	57	Female	No	No	Rural	120	No	24.2382	No	7.8
314	65	Female	No	No	Rural	115	No	24.5577	No	9.1
315	71	Female	yes	No	Urban	106	No	25.7812	No	6.7
316	46	Female	No	No	Rural	110	No	25.0541	No	6.3
317	55	Female	yes	No	Rural	102.5	No	28.5374	No	7.6
318	45	Female	No	No	Rural	110	No	31.1846	No	8.1
319	59	Female	yes	No	Rural	130	No	27.1111	No	7.9
320	55	Female	No	No	Rural	140	No	20.3223	No	7.9
321	64	Female	yes	No	Rural	183	No	35.8781	No	6.4
322	48	Female	No	No	Rural	141.5	No	31.6337	No	6.5
323	57	Female	No	No	Rural	120	No	28.1676	No	8.3
324	59	Female	No	No	Rural	101.5	No	27.5312	No	6.7
325	42	Female	No	No	Rural	90	No	26.6667	No	8.6
326	52	Female	No	No	Rural	120	No	27.0954	No	6
327	40	Female	No	No	Rural	107.5	No	15.4321	No	7.1
328	70	Female	yes	No	Rural	150	No	30.5785	No	1
329	47	Female	No	No	Rural	151.5	No	27.4884	No	6.2
330	47	Female	yes	No	Rural	145	No	28.4873	No	6.3
331	59	Female	No	No	Rural	90	No	21.9289	No	6.2
332	41	Female	No	No	Rural	106	No	25.8022	No	5.5
333	65	Female	yes	No	Rural	160	No	36.4827	No	5.9
334	45	Female	No	No	Rural	134	No	29.1363	No	6
335	55	Female	No	No	Urban	115	Yes	28.7619	No	8.8
336	44	Female	No	No	Rural	177.5	No	24.0344	No	7.4
337	42	Female	No	No	Rural	112.5	No	32.3468	No	6
338	40	Female	yes	No	Rural	120	No	36.264	No	6.3
339	40	Female	No	No	Urban	130	No	25.0658	No	8.8
340	59	Female	No	No	Rural	137	No	24.0892	No	5.9
341	62	Female	yes	No	Rural	136	No	21.4903	No	6.5
342	49	Female	No	No	Urban	165	No	29.865	No	8.7
343	45	Female	yes	No	Rural	130	No	25.5075	No	5.7
344	46	Female	No	No	Rural	160	No	18.4265	No	7.4
345	71	Female	No	No	Urban	130	No	17.9688	No	9.2
346	45	Female	No	No	Rural	105	No	32.8125	No	5.7
347	58	Female	No	No	Urban	112.5	No	23.533	No	7.5
348	46	Female	No	No	Rural	95	No	24.1965	No	7.3
349	54	Female	No	No	Rural	127.5	No	22.0741	No	9.2
350	40	Female	No	No	Rural	104	No	23.979	No	5.8
351	61	Female	yes	No	Rural	200	No	24.4444	No	6.5
352	58	Female	No	No	Urban	120	No	28.5156	No	3.8
353	43	Female	No	No	Rural	102	No	27.7008	No	6.7
354	46	Female	No	No	Rural	120	No	30.3302	No	6
355	57	Female	No	No	Rural	135	No	25.5296	No	7.6
356	55	Female	No	No	Rural	101	No	19.4522	No	6.4
357	43	Female	No	No	Rural	115	No	33.3108	No	7.3
358	46	Female	No	No	Rural	104	No	26.272	No	5.5
359	42	Female	No	No	Rural	140	No	24.6669	No	5.7
360	64	Female	No	No	Urban	100	Yes	33.3333	No	8.9
361	54	Female	No	No	Urban	181	No	38.3492	No	6.9
362	41	Female	No	No	Rural	170	No	26.9357	No	5.8
363	48	Female	No	No	Rural	90	No	28.0689	No	2.3
364	53	Female	No	No	Rural	155	No	25.4581	No	7.4
365	74	Female	No	No	Rural	125	No	22.9398	No	7.9
366	71	Female	yes	No	Urban	122.5	No	37.3932	yes	4.1
367	61	Female	No	No	Rural	110	No	28.3039	No	5.9
368	52	Female	yes	No	Rural	125	No	29.3333	yes	5.1
369	60	Female	yes	No	Rural	122	No	29.2421	No	5.7
370	46	Female	No	No	Rural	135	No	33.2275	No	8
371	41	Female	No	No	Rural	105	No	28.6726	No	6.5
372	52	Female	No	No	Rural	172.5	No	21.7014	No	8
373	74	Female	No	No	Rural	140	No	24.9989	No	7.7
374	44	Female	No	No	Rural	111.5	No	32.4547	No	6.4
375	58	Female	No	No	Rural	130	No	24.5603	No	7.6
376	40	Female	yes	No	Rural	130	No	29.4321	No	8.2
377	45	Female	yes	No	Urban	117.5	No	27.5873	No	9.5
378	50	Female	No	No	Rural	206	Yes	23.4224	No	6.6
379	41	Female	No	No	Rural	110	No	32.0344	No	6.5
380	55	Female	No	No	Rural	140	No	34.2369	No	6.3
381	40	Female	No	No	Rural	142	No	18.7305	No	7.4
382	53	Female	yes	No	Rural	169.5	No	34.1542	No	6.8
383	41	Female	No	No	Rural	130	No	24.2382	No	9.8
384	43	Female	No	No	Rural	105	No	19.7239	No	6.8
385	50	Female	No	No	Rural	145	No	34.209	No	5.7
386	49	Female	No	No	Rural	160	No	26.9473	No	6.3
387	55	Female	yes	No	Rural	170	No	29.5858	No	5.9
388	43	Female	No	No	Urban	115	No	23.1911	No	8.8
389	62	Female	No	No	Rural	147	No	26.6093	No	6.8
390	49	Female	No	No	Rural	120	No	20.2694	No	8.8
391	46	Female	No	No	Rural	135	No	29.3333	No	6.5
392	62	Female	No	No	Rural	135	No	34.2154	No	6.2
393	42	Female	No	No	Rural	62.5	Yes	25.6745	No	7.7
394	43	Female	No	No	Rural	115	Yes	32.8392	No	9.2
395	54	Female	No	No	Urban	165	Yes	23.1911	No	7.9
396	46	Female	No	No	Rural	143.5	No	36.1987	No	6.3
397	55	Female	No	No	Rural	130	No	20.3402	No	6
398	42	Female	No	No	Rural	120	No	37.6493	No	8.1
399	70	Female	No	No	Rural	122.5	No	31.8388	No	6.4
400	51	Female	No	No	Rural	170	No	31.4684	No	7.4
401	52	Female	No	No	Rural	120	No	19.3962	No	5.9
402	43	Female	No	No	Rural	124	No	29.5159	No	5.8
403	75	Female	No	No	Rural	110	No	15.4006	No	5.9
404	70	Female	No	No	Urban	145	No	30.1315	yes	3
405	50	Female	No	No	Rural	137	No	24.7768	No	6.6
406	62	Female	No	No	Urban	130	No	28.6048	yes	6.3
407	46	Female	No	No	Rural	120	No	33.3333	No	8.3
408	47	Female	No	No	Rural	110	No	24.1126	No	8
409	57	Female	yes	No	Rural	180	No	36.738	No	7.5
410	43	Female	No	No	Rural	119.5	No	22.1727	No	7.2
411	59	Female	yes	No	Rural	174.5	No	34.626	No	7
412	48	Female	No	No	Rural	135	No	19.5556	No	7.8
413	44	Female	No	No	Rural	102.5	No	28.7641	No	6.8
414	50	Female	No	No	Rural	130	No	19.025	No	8
415	62	Female	No	No	Rural	136	No	29.604	No	6.3
416	63	Female	No	No	Rural	90	No	17.2584	No	8.7
417	41	Female	No	No	Rural	117.5	No	31.6118	No	5.5
418	49	Female	No	No	Rural	106	No	29.1545	No	6.4
419	53	Female	No	No	Urban	145	No	28.8805	No	7.5
420	59	Female	No	No	Rural	107	No	13.219	No	0.9
421	51	Female	No	No	Rural	177.5	No	26.7532	No	7.5
422	50	Female	No	No	Rural	155	Yes	34.0785	yes	1.9
423	50	Female	No	No	Rural	120	No	30.6554	No	6.3
424	58	Female	No	No	Rural	141	No	21.9289	No	6.3
425	47	Female	No	No	Rural	147.5	No	36.8531	No	6.9
426	62	Female	No	No	Rural	126.5	No	34.626	No	7.3
427	51	Female	No	No	Rural	135	No	28.8044	No	7.8
428	49	Female	No	No	Rural	141	No	33.3866	No	6.9
429	40	Female	No	No	Rural	130	No	28.6215	No	5.6
430	41	Female	No	No	Urban	130	No	34.7656	No	8.5
431	66	Female	yes	No	Rural	140	No	26.0226	No	7.9
432	50	Female	No	No	Rural	130	No	30.9156	No	7.9
433	41	Female	No	No	Rural	120	No	22.1894	No	7.9
434	75	Female	yes	No	Urban	165	No	31.9311	No	7.5
435	45	Female	No	No	Rural	95	No	28.9993	No	7.4
436	60	Female	yes	Yes	Rural	125	No	26.4792	No	7.9
437	49	Female	No	No	Rural	105	No	31.3465	No	7.8
438	47	Female	No	No	Rural	110	No	23.8832	No	5.9
439	42	Female	No	No	Rural	105	No	18.4592	No	5.5
440	51	Female	No	No	Rural	105	No	26.3702	No	7.4
441	57	Female	No	No	Rural	106	No	20.83	No	5.7
442	43	Female	No	No	Rural	120	No	32.1206	No	6.2
443	45	Female	No	No	Rural	111	No	21.9289	No	6.2
444	46	Female	No	No	Rural	142	No	33.7925	No	6.4
445	59	Female	No	No	Rural	125	No	23.7954	No	7.7
446	54	Female	No	No	Urban	110	No	24.3046	No	8.7
447	60	Female	No	No	Rural	112	No	30.4577	No	7.1
448	51	Female	No	No	Rural	120	No	30.2978	No	7.4
449	59	Female	yes	No	Rural	170	No	33.7778	No	5.7
450	60	Female	yes	No	Rural	120	No	26.986	No	8.9
451	61	Female	yes	No	Rural	161	No	28.9572	No	6.7
452	46	Female	No	No	Rural	95	No	31.1111	No	7.3
453	61	Female	No	No	Rural	170	No	19.3333	No	6.5
454	67	Female	No	No	Urban	127.5	No	28.5156	No	9.5
455	53	Female	No	No	Rural	88	No	26.6667	No	6.5
456	57	Female	No	No	Rural	120	No	28.764	No	5.6
457	51	Female	No	No	Rural	110	No	26.8116	No	7.1
458	43	Female	No	No	Rural	120	No	28.5357	No	6.7
459	46	Female	yes	No	Rural	112.5	No	29.2421	No	7.7
460	40	Female	No	No	Urban	121	No	29.843	No	6.6
461	45	Female	No	No	Urban	148	No	39.0368	No	6.8
462	59	Female	yes	No	Rural	200	No	28.0843	No	5.7
463	52	Female	yes	No	Rural	205	No	28.6917	No	8.3
464	50	Female	yes	No	Rural	155	No	27.1816	No	6
465	49	Female	No	No	Rural	110	No	32.6794	No	5.6
466	52	Female	No	No	Urban	127.5	Yes	33.2671	No	8.1
467	45	Female	No	No	Rural	135	No	24.8777	No	6.3
468	46	Female	No	No	Rural	140	Yes	25.8735	No	5.8
469	47	Female	yes	No	Urban	102.5	Yes	34.6969	No	7.9
470	57	Female	yes	No	Rural	180	No	30.9627	No	6.8
471	49	Female	No	No	Urban	160	No	39.3011	No	9.5
472	48	Female	No	No	Rural	115	No	19.0443	No	6.9
473	55	Female	yes	No	Rural	130	Yes	28.8523	No	7.5
474	58	Female	yes	No	Rural	225	No	35.1848	No	6.2
475	56	Female	No	No	Urban	137.5	No	25.3902	No	9.5
476	40	Female	yes	No	Urban	129	No	21.5019	No	6.9
477	49	Female	No	No	Urban	107.5	No	37.8926	No	7.9
478	43	Female	No	No	Rural	95	No	30.7574	No	7.7
479	40	Female	No	No	Rural	82.5	No	28.0843	No	7.7
480	59	Female	No	No	Rural	116	No	24.3496	No	6.4
481	43	Female	No	No	Rural	115	No	18.369	No	7.5
482	40	Female	No	No	Rural	174	No	26.7094	No	7.4
483	75	Female	No	No	Rural	140	No	26.1249	No	8.6
484	40	Female	No	No	Rural	130	No	29.5858	No	7.6
485	43	Female	No	No	Rural	120	No	35.7701	No	6.3
486	41	Female	No	No	Rural	116	No	40.5696	No	7.3
487	53	Female	No	No	Rural	148	No	24.4444	No	7
488	40	Female	No	No	Rural	110	No	40.8935	No	9.1
489	41	Female	No	No	Rural	120	No	29.5385	No	6
490	42	Female	No	No	Urban	140	No	34.6831	No	9.3
491	41	Female	No	No	Rural	122.5	No	25.6312	No	9.5
492	48	Female	No	No	Rural	130	No	36.9608	No	5.9
493	65	Female	No	No	Urban	150	No	24.2439	No	9.5
494	42	Female	No	No	Rural	92.5	No	26.0226	No	7.4
495	59	Female	No	No	Rural	110	No	23.8054	No	9.3
496	65	Female	No	No	Rural	160.5	No	28.251	No	6.6
497	51	Female	No	No	Rural	122	No	27.6888	No	6
498	62	Female	yes	No	Urban	127.5	No	28.0618	No	8.8
499	55	Female	No	No	Urban	130	Yes	36.2123	No	8.6
500	55	Female	No	No	Urban	127.5	No	27.8293	No	6.7
501	52	Female	yes	No	Rural	182	Yes	41.0954	No	6.6
502	48	Female	No	No	Rural	102.5	No	27.9133	No	6.9
503	47	Female	No	No	Rural	100	No	37.2537	No	7.7
504	48	Female	No	No	Rural	164	No	18.5178	No	6.5
505	56	Female	No	No	Rural	102	No	21.7844	No	6.3
506	53	Female	No	No	Rural	98	No	32.2266	No	6.2
507	50	Female	No	No	Rural	95	No	31.245	No	7.4
508	46	Female	yes	No	Rural	110	No	27.5873	No	5.7
509	52	Female	No	No	Rural	97.5	No	23.4339	No	7
510	57	Female	No	No	Rural	140	No	31.0171	No	5.6
511	52	Female	No	No	Rural	90	No	24.8639	No	7.6
512	42	Female	No	No	Urban	92.5	No	28.5665	No	8.1
513	56	Female	No	No	Rural	110	No	26.7094	No	7.7
514	43	Female	No	No	Rural	70	No	33.2987	No	7.7
515	44	Female	No	No	Rural	110	No	18.2961	No	8.5
516	48	Female	No	No	Rural	110	No	30.2343	No	5.8
517	54	Female	No	No	Rural	160	No	24.7475	No	7.1
518	50	Female	No	No	Rural	115	No	17.4044	No	5.9
519	57	Female	No	No	Rural	127.5	No	22.0317	No	7.5
520	41	Female	No	No	Rural	120	No	23.7332	No	8.6
521	44	Female	No	No	Urban	90	No	24.7768	No	8.6
522	55	Female	No	No	Urban	105	No	23.3056	No	8.7
523	56	Female	No	No	Rural	140	No	21.1621	No	5.6
524	61	Female	No	No	Rural	140	No	17.1045	No	8.6
525	54	Female	No	No	Urban	137.5	No	27.9421	No	8.2
526	47	Female	No	No	Urban	120	No	27.5873	No	8.1
527	47	Female	No	No	Rural	114	No	32.0459	No	7.3
528	58	Female	yes	No	Rural	220	No	29.5556	No	5.7
529	55	Female	No	No	Rural	131	No	30.7955	No	5.4
530	63	Female	yes	No	Rural	166	No	26.8116	No	6.5
531	45	Female	No	No	Rural	141.5	No	21.3382	No	6.9
532	40	Female	No	No	Rural	100	No	28.3633	No	6.5
533	72	Female	yes	No	Urban	140	Yes	27.268	No	8.7
534	47	Female	No	No	Urban	129	No	32.4547	No	6.7
535	44	Female	yes	No	Rural	177	No	34.1932	No	6.3
536	43	Female	No	No	Urban	120	No	30.9917	No	6.5
537	54	Female	yes	No	Rural	148	No	34.6021	No	7.3
538	58	Female	No	No	Rural	130	No	27.4111	No	5.7
539	46	Female	No	No	Rural	110	Yes	27.4077	No	8.7
540	51	Female	No	No	Rural	147.5	Yes	33.7325	No	8
541	71	Female	No	No	Rural	130	No	27.0552	No	4.1
542	40	Female	No	No	Rural	120	No	28.4799	No	7.5
543	45	Female	No	No	Rural	125	No	24.4444	No	7.2
544	56	Female	No	No	Rural	135	No	24.7768	No	7.6
545	52	Female	No	No	Rural	160	No	31.245	No	7.9
546	42	Female	No	No	Rural	85	No	30.4981	No	6.2
547	59	Female	No	No	Rural	110	No	27.0258	No	8.4
548	49	Female	No	No	Rural	108	Yes	22.3596	No	5.5
549	55	Female	yes	No	Urban	155	Yes	33.7704	No	8.2
550	48	Female	No	No	Rural	127.5	No	29.8997	No	7.8
551	51	Female	No	No	Rural	192.5	No	26.1427	No	2.7
552	67	Female	No	No	Rural	102.5	No	25.2926	No	6
553	50	Female	No	No	Urban	122.5	No	29.9376	No	8.9
554	47	Female	No	No	Rural	101	No	21.7784	No	7.1
555	46	Female	No	No	Rural	107.5	No	27.4077	No	7.5
556	49	Female	yes	No	Rural	174.5	No	30.4438	No	6.4
557	51	Female	No	No	Rural	98	No	27.4714	No	7.4
558	41	Female	No	No	Rural	130	No	37.0356	No	8.7
559	51	Female	No	No	Rural	100	Yes	23.1111	No	8.7
560	51	Female	No	No	Rural	102	No	19.5937	No	5.9
561	65	Female	No	No	Rural	157.5	No	32.6404	No	5.5
562	44	Female	No	No	Urban	161	No	32.039	No	6.8
563	40	Female	yes	No	Urban	125	No	24.7475	No	8
564	52	Female	yes	No	Rural	177.5	No	33.2671	No	7
565	40	Female	No	No	Rural	95	No	22.4379	No	6
566	61	Female	No	No	Rural	137.5	No	25.6745	No	6.8
567	43	Female	No	No	Rural	117	No	32.0312	No	5.4
568	61	Female	No	No	Rural	132	No	26.8453	No	6.8
569	57	Female	No	No	Rural	91	No	27.8293	No	6.6
570	60	Female	No	No	Urban	110	No	26.8387	No	2.4
571	55	Female	yes	No	Rural	130	Yes	33.3272	No	8.1
572	56	Female	No	No	Rural	117	No	20.3223	No	7.2
573	67	Female	No	No	Urban	140	No	26.4024	No	8.8
574	68	Female	No	No	Rural	159	No	19.0677	yes	3.4
575	73	Female	No	No	Rural	120	No	25.3902	No	2.4
576	53	Female	No	No	Rural	110	No	25.9151	No	8.1
577	44	Female	No	No	Urban	127.5	No	25	No	8.7
578	48	Female	yes	No	Rural	124	No	22.7458	No	5.7
579	40	Female	No	No	Rural	125	No	20.5049	No	7.3
580	52	Female	No	No	Rural	105	No	25.1359	No	6
581	54	Female	No	No	Urban	100	No	23.1247	No	8.6
582	42	Female	No	No	Rural	131	No	32.8394	No	5.6
583	70	Female	yes	No	Urban	130	Yes	28.441	No	7.7
584	49	Female	No	No	Rural	120	No	21.4949	No	5.8
585	61	Female	yes	No	Rural	140	No	27.268	No	5.8
586	59	Female	No	No	Rural	125	No	20.3954	No	8.3
587	53	Female	No	No	Rural	180	No	20.8284	No	6.8
588	53	Female	No	No	Rural	132	No	31.9922	No	7.2
589	45	Female	yes	No	Urban	140	Yes	37.5	No	6.8
590	46	Female	No	No	Urban	127.5	Yes	28.3987	No	7.9
591	57	Female	No	No	Urban	120	Yes	31.6456	No	7.2
592	44	Female	No	No	Rural	110	No	32.2266	No	5.6
593	47	Female	No	No	Rural	145	No	33.6221	No	7.8
594	51	Female	No	No	Rural	156	No	40.5696	No	7.2
595	46	Female	No	No	Rural	120	No	29.9688	No	8.6
596	65	Female	No	No	Rural	130	No	29.854	No	6.2
597	57	Female	No	No	Rural	151	No	29.3333	No	7.2
598	62	Female	No	No	Urban	135	No	24.1217	No	6.7
599	45	Female	No	No	Rural	142	No	26.9149	No	6.6
600	60	Female	No	No	Rural	131	No	23.6842	No	6.4
601	56	Female	No	No	Rural	165	No	30.7574	No	7.9
602	44	Female	No	No	Rural	107.5	No	22.984	No	8.3
603	60	Female	No	No	Rural	130	No	25.8065	yes	2.8
604	46	Female	No	No	Rural	107.5	Yes	32.8731	No	7.4
605	61	Female	No	No	Rural	144	No	24.6294	No	5.4
606	40	Female	yes	No	Rural	130	No	26.6389	No	7.8
607	50	Female	No	No	Rural	112	No	21.0828	No	6.7
608	50	Female	yes	No	Rural	135	Yes	23.5304	No	6
609	40	Female	No	No	Urban	112.5	Yes	36.2123	No	6.7
610	48	Female	No	No	Rural	100	No	22.5069	No	9.4
611	68	Female	No	No	Rural	114	No	16.8242	No	7.4
612	59	Female	No	No	Urban	150	No	27.1111	No	8.7
613	56	Female	yes	No	Rural	200	Yes	26.3702	No	8.6
614	57	Female	No	No	Rural	132.5	No	18.7962	No	7.4
615	52	Female	No	No	Rural	125	No	40.2394	No	7.3
616	57	Female	yes	No	Rural	140	No	24.974	No	8.4
617	48	Female	No	No	Rural	108	No	26.9127	No	5.7
618	54	Female	No	No	Urban	97.5	No	29.0861	No	8.8
619	56	Female	No	No	Urban	117.5	No	32.0461	No	7.6
620	42	Female	No	No	Rural	102.5	No	20.5078	No	6
621	51	Female	No	No	Rural	155	No	34.9839	No	9.5
622	62	Female	No	No	Urban	140	No	28.4444	No	8.9
623	56	Female	No	No	Rural	110	No	21.9138	No	5.9
624	52	Female	yes	No	Rural	175	No	27.9267	No	7
625	41	Female	No	No	Rural	122	No	31.6118	No	6.2
626	56	Female	No	No	Rural	100	No	23.3355	No	7.5
627	56	Female	yes	No	Rural	140	No	25	No	5.9
628	55	Female	No	No	Urban	132.5	No	22.6562	No	7.5
629	57	Female	No	No	Rural	140	No	29.5032	No	5.7
630	61	Female	No	No	Rural	131	No	22.4766	No	7.1
631	59	Female	yes	No	Rural	180	No	29.2304	No	3.2
632	49	Female	No	No	Rural	120	No	30.0781	No	8.4
633	40	Female	No	No	Rural	128	No	28.8754	No	6.6
634	42	Female	No	No	Rural	80	No	25.2174	No	7.8
635	50	Female	No	No	Rural	130	No	30.2244	No	5.8
636	42	Female	No	No	Rural	113	Yes	23.4852	No	6.4
637	48	Female	No	No	Rural	126	No	24.2452	No	7.2
638	42	Female	No	No	Rural	110	No	18.2989	No	5.9
639	41	Female	No	No	Urban	107.5	No	30.7809	No	8.9
640	44	Female	No	No	Rural	110	No	33.2987	No	9.2
641	52	Female	No	No	Urban	145	No	23.6832	No	7.6
642	44	Female	No	No	Rural	127.5	No	30	No	6.9
643	42	Female	No	No	Rural	87.5	Yes	28.0689	No	7.7
644	45	Female	No	No	Rural	118	No	22.4561	No	6
645	40	Female	No	No	Urban	107.5	No	32.6585	No	6.5
646	57	Female	No	No	Rural	130	No	22.213	No	7.9
647	48	Female	No	No	Rural	108	No	26.7804	No	5.5
648	51	Female	No	No	Rural	100	No	34.0278	No	7.9
649	59	Female	No	No	Rural	150	No	25.7378	No	6.5
650	41	Female	yes	No	Urban	122.5	No	32.4354	No	8.5
651	49	Female	No	No	Rural	145	No	23.7253	No	8.6
652	49	Female	No	No	Rural	138.5	No	29.0245	No	6.9
653	48	Female	No	No	Rural	153	No	28.3795	No	6.5
654	48	Female	No	No	Urban	120	No	32.4661	No	8.7
655	52	Female	No	No	Urban	115	No	30.2618	No	9.4
656	59	Female	yes	No	Rural	146	No	31.3462	No	6.7
657	61	Female	No	No	Rural	160	No	23.1911	yes	1
658	47	Female	No	No	Rural	129	No	26.079	No	7.2
659	58	Female	No	No	Rural	110	No	32.3884	No	7.9
660	57	Female	No	No	Rural	87.5	No	18.9619	No	7.4
661	45	Female	No	No	Rural	110	No	23.1482	No	8.9
662	67	Female	No	No	Rural	96.5	No	14.2741	No	1.3
663	48	Female	No	Yes	Rural	107.5	No	21.2874	No	6.8
664	46	Female	No	No	Rural	125	No	24.974	No	7.6
665	46	Female	No	No	Urban	120	No	17.0088	No	9.2
666	54	Female	No	No	Rural	120	No	24.4352	No	5.9
667	44	Female	No	No	Rural	82.5	No	21.2306	No	5.5
668	47	Female	No	No	Urban	100	No	31.7397	No	8.2
669	65	Female	No	No	Rural	140	No	25.1039	No	8.1
670	61	Female	No	No	Urban	152	No	22.4766	No	7.4
671	57	Female	No	No	Rural	105	No	21.5019	No	6.9
672	50	Female	yes	No	Rural	141	No	35.5214	No	6.2
673	45	Female	No	No	Rural	126	No	22.4444	No	6.2
674	41	Female	No	No	Urban	117.5	No	26.2227	No	6.7
675	47	Female	No	No	Rural	80	No	29.6158	No	8.1
676	55	Female	No	No	Rural	143	No	20.1305	No	6.3
677	52	Female	yes	No	Rural	165	No	25.9107	No	7.6
678	43	Female	No	No	Urban	85	No	25.4524	No	7.1
679	45	Female	No	No	Rural	137.5	No	18.0802	No	9.7
680	52	Female	No	No	Rural	210	No	27.1968	No	6.5
681	63	Female	No	No	Rural	180	No	34.7049	No	6.2
682	65	Female	No	No	Rural	127.5	No	23.1111	No	6.8
683	52	Female	yes	No	Rural	132.5	No	23.1269	No	6.4
684	43	Female	No	No	Rural	110	No	33.3333	No	7.7
685	49	Female	No	No	Rural	145.5	No	22.8329	No	7
686	44	Female	No	No	Rural	131	No	22.9421	No	6.4
687	40	Female	No	No	Rural	110	No	31.2893	No	10
688	55	Female	yes	No	Rural	112.5	No	18.2222	No	7
689	50	Female	No	No	Urban	125	No	28.7641	No	7.8
690	44	Female	No	No	Rural	105	No	20.071	No	7
691	71	Female	No	No	Rural	118.5	No	23.589	No	6.8
692	57	Female	No	No	Rural	132.5	No	18.3592	No	5.5
693	52	Female	No	No	Urban	130	No	32.4354	No	8.8
694	53	Female	No	No	Rural	108	No	21.9076	No	5.4
695	58	Female	yes	No	Rural	200	No	25.5367	No	8.7
696	41	Female	No	No	Rural	116	No	32	No	6.7
697	41	Female	No	No	Rural	131	No	31.4462	No	6.9
698	47	Female	No	No	Rural	131	No	18.0199	No	6
699	56	Female	No	No	Rural	120	No	30.7809	No	7.7
700	46	Female	yes	No	Rural	139	No	31.2452	No	6.6
701	47	Female	No	No	Rural	122	No	26.635	No	7.2
702	53	Female	No	No	Rural	150	No	25.5548	No	9.5
703	55	Female	No	No	Rural	128	No	32.8473	No	6.5
704	59	Female	No	No	Rural	175	No	31.3894	No	6.2
705	55	Female	No	No	Rural	138	No	25.8005	No	5.4
706	57	Female	No	No	Rural	150	No	38.0613	No	6.4
707	50	Female	yes	No	Rural	160	Yes	31.2294	No	5.5
708	55	Female	No	No	Rural	122	No	32.4622	No	7.3
709	40	Female	No	No	Urban	120	No	33.3276	No	8
710	51	Female	No	No	Rural	120	No	25.0399	No	7.4
711	58	Female	No	No	Rural	124	No	30.7915	No	6.4
712	45	Female	No	No	Rural	124	No	28.251	No	6.9
713	48	Female	No	No	Rural	120	Yes	23.9334	No	5.4
714	58	Female	No	No	Rural	120	No	20.6396	No	6.2
715	42	Female	yes	No	Rural	97.5	No	20.7369	No	7.6
716	56	Female	No	No	Rural	100	No	21.7555	No	7.6
717	44	Female	No	No	Rural	157.5	No	25.1039	No	7.7
718	61	Female	No	No	Rural	151	No	22.575	No	6.4
719	64	Female	yes	No	Rural	119	Yes	21.6413	No	6.2
720	55	Female	No	No	Rural	146.5	No	36.771	No	6.4
721	43	Female	No	No	Rural	122.5	No	31.9576	No	6.8
722	55	Female	No	No	Rural	120	No	23.4224	No	7.4
723	40	Female	No	No	Rural	95	No	32.8892	No	8.5
724	56	Female	No	No	Rural	120	No	33.2265	No	6.2
725	49	Female	No	No	Rural	110	No	33.3108	No	7.2
726	43	Female	No	No	Rural	98	No	21.5139	No	7.1
727	42	Female	No	No	Rural	155	No	34.0785	No	9.8
728	40	Female	No	No	Rural	100	No	17.7459	No	6.2
729	50	Female	yes	No	Rural	175	No	31.139	No	7.4
730	50	Female	No	No	Rural	126	Yes	28.1476	No	5.7
731	45	Female	No	No	Rural	120	No	23.8281	No	5.5
732	41	Female	No	No	Rural	136	No	33.1777	No	6.5
733	46	Female	yes	No	Rural	140	No	23.8281	No	8.8
734	48	Female	yes	No	Rural	110	No	27.2306	No	5.7
735	63	Female	No	No	Urban	130	No	31.0797	No	8.2
736	67	Female	No	No	Rural	110	No	25.4524	yes	5.2
737	52	Female	No	No	Rural	120	No	17.5668	No	7.9
738	40	Female	No	No	Rural	140	No	27.2392	No	7.6
739	60	Female	No	No	Rural	140	No	28.0404	No	5.6
740	48	Female	No	No	Rural	150	No	21.229	No	6.2
741	51	Female	No	No	Rural	120	No	33.0956	No	6
742	63	Female	No	No	Rural	87.5	No	28.1943	No	3.4
743	40	Female	No	No	Rural	130	No	20.3428	No	7.8
744	44	Female	No	No	Rural	115	No	32.7186	No	9.7
745	56	Female	No	No	Urban	110	No	29.2101	No	8.7
746	50	Female	No	No	Rural	90	No	37.0216	No	7.4
747	54	Female	No	No	Rural	100	No	27.4844	No	7.2
748	68	Female	yes	No	Rural	170	Yes	20.3333	No	5.2
749	45	Female	yes	No	Rural	180	No	30.7004	No	5.7
750	41	Female	No	No	Rural	105	No	26.3465	No	7.2
751	63	Female	No	No	Rural	102.5	No	22.5183	No	7
752	49	Female	No	No	Urban	80	No	29.271	No	8.8
753	57	Female	No	No	Rural	120	No	23.833	No	7.7
754	58	Female	No	No	Rural	121	No	27.5556	No	6.7
755	48	Female	No	No	Rural	115	No	23.5847	No	6.2
756	56	Female	yes	No	Rural	137.5	No	26.5643	No	7.6
757	49	Female	No	No	Rural	125	No	22.4323	No	6.3
758	50	Female	No	No	Rural	150	No	32.0161	No	8.8
759	58	Female	No	No	Rural	119.5	No	27.0258	No	6.9
760	46	Female	yes	No	Urban	100	No	29.5526	No	8.6
761	60	Female	No	No	Rural	127.5	Yes	21.3455	No	5.5
762	46	Female	No	No	Rural	121	No	32.2525	No	6.4
763	49	Female	No	No	Rural	120	No	22.6003	No	7.6
764	51	Female	yes	No	Rural	157.5	No	34.5776	No	7.8
765	44	Female	No	No	Rural	112.5	No	27.0993	No	7.7
766	56	Female	yes	No	Rural	142.5	Yes	27.4762	No	7.7
767	56	Female	yes	No	Urban	195	No	32.0513	No	7.4
768	41	Female	No	No	Rural	125	No	32.4557	No	10
769	47	Female	No	No	Rural	120	No	31.6118	No	7.8
770	64	Female	yes	No	Rural	107.5	No	31.0019	No	9.4
771	43	Female	No	No	Rural	130	No	21.6413	No	7.4
772	48	Female	No	No	Rural	120.5	No	30.4272	No	7.3
773	43	Female	No	No	Urban	100	Yes	24.5243	yes	0.6
774	54	Female	yes	No	Rural	170	No	29.7913	No	6.2
775	46	Female	No	No	Rural	110	No	23.1482	No	8.9
776	59	Female	No	No	Rural	129	Yes	36.9493	No	6.8
777	48	Female	yes	No	Rural	107	No	25.4767	No	6.4
778	55	Female	No	No	Rural	100	No	15.8222	No	5.5
779	53	Female	yes	No	Rural	145	No	30.1408	No	5.5
780	58	Female	No	No	Rural	100	No	26.5597	No	5.7
781	52	Female	No	No	Rural	120	No	25.7055	No	6.3
782	40	Female	No	No	Rural	110	No	34.5062	No	5.9
783	45	Female	No	No	Rural	114	No	32.0513	No	6.4
784	56	Female	No	No	Rural	132	No	22.68	No	5.5
785	54	Female	No	No	Rural	150	No	27.7723	No	8.5
786	69	Female	yes	No	Urban	142.5	Yes	19.8178	No	7.8
787	44	Female	No	No	Urban	120	No	33.3319	No	8.6
788	49	Female	yes	No	Rural	120	No	31.6242	No	5.9
789	56	Female	No	No	Rural	100	Yes	22.8928	No	5.9
790	44	Female	No	No	Rural	178	No	24.653	No	6.8
791	57	Female	No	No	Rural	130	No	26.2917	No	6
792	42	Female	No	No	Rural	102.5	No	18.6709	No	6.4
793	68	Female	No	No	Rural	140	No	29.5159	No	7.5
794	41	Female	No	No	Rural	130	No	22.984	No	8.8
795	40	Female	No	No	Urban	107.5	No	34.8088	No	7.6
796	48	Female	No	No	Rural	102.5	No	19.91	No	7.3
797	53	Female	No	No	Rural	94	No	20.5814	No	5.8
798	64	Female	No	No	Rural	141.5	No	34.3524	No	6.2
799	42	Female	No	No	Rural	124	No	32.6905	No	5.7
800	41	Female	No	No	Urban	120	No	20.0753	No	6.7
801	45	Female	No	No	Rural	126	No	20.3716	No	6.9
802	44	Female	yes	No	Rural	110	No	27.9133	No	6.5
803	47	Female	No	No	Rural	100	No	29.5299	No	6.5
804	46	Female	No	No	Rural	120	No	19.7055	No	8.8
805	53	Female	yes	No	Urban	133	No	29.4887	No	6.5
806	50	Female	No	No	Urban	112.5	No	29.1545	No	7.7
807	47	Female	No	No	Rural	146	No	33.0717	No	5.9
808	50	Female	No	No	Rural	110	No	26.2714	No	7.6
809	60	Female	yes	No	Urban	170	Yes	28.3987	No	9.2
810	55	Female	No	No	Urban	140	No	34.8088	No	8
811	44	Female	yes	No	Urban	140	No	40.1639	No	9.5
812	56	Female	yes	No	Rural	120	Yes	31.5776	No	7.3
813	68	Female	No	No	Rural	140	No	20.1726	No	5.7
814	46	Female	No	No	Rural	140	No	28.3718	No	5.7
815	72	Female	No	No	Rural	184	No	26.5059	yes	5.3
816	65	Female	yes	No	Rural	225	No	25.5588	No	7.8
817	51	Female	No	No	Urban	107.5	No	21.0517	No	7.6
818	56	Female	No	No	Urban	100	Yes	34.1598	No	8.7
819	48	Female	yes	No	Rural	171.5	No	28.3531	No	6.9
820	64	Female	No	No	Rural	172.5	No	30.3592	No	7.4
821	72	Female	No	No	Rural	180	No	23.4952	yes	2.7
822	48	Female	No	No	Rural	147.5	Yes	27.5535	No	7
823	61	Female	No	No	Rural	125	No	36.4848	No	6.9
824	62	Female	No	No	Rural	150	No	15.8222	No	7.6
825	59	Female	No	No	Rural	142.5	No	24.653	No	7.8
826	57	Female	No	No	Urban	150	No	27.6888	No	7.8
827	51	Female	No	No	Urban	112.5	No	27.0051	No	7.7
828	51	Female	No	No	Urban	107.5	No	31.25	No	9.2
829	52	Female	No	No	Rural	150	Yes	31.6443	No	7.9
830	75	Female	No	No	Urban	163.5	No	26.0417	No	9.5
831	45	Female	No	No	Rural	180	No	35.4925	No	8.7
832	41	Female	No	No	Rural	120	No	25.9701	No	9.1
833	64	Female	No	No	Rural	152.5	No	23.4952	No	9.2
834	45	Female	No	No	Rural	140	No	24.0385	No	6.3
835	49	Female	No	No	Rural	160	No	31.6443	No	7.3
836	52	Female	No	No	Urban	102.5	No	22.0317	No	9.3
837	48	Female	No	No	Rural	100	No	19.052	No	4
838	45	Female	No	No	Urban	127.5	No	32.3685	No	9.5
839	46	Female	yes	No	Urban	105	No	26.7804	No	7.9
840	58	Female	No	No	Rural	130	No	27.4762	No	9.4
841	47	Female	yes	No	Rural	130	No	23.533	No	8.4
842	67	Female	No	No	Rural	150	No	26.7912	No	6.2
843	52	Female	No	No	Rural	125	No	28.229	No	6.4
844	40	Female	No	No	Rural	123	No	26.3702	No	5.9
845	40	Female	No	No	Urban	111	No	31.6443	No	9.3
846	44	Female	No	No	Rural	120	No	25.1532	No	8.5
847	61	Female	No	No	Rural	134.5	No	30.8594	No	7
848	46	Female	No	No	Rural	114	No	25.3154	No	7.3
849	52	Female	No	No	Urban	166	No	24.5243	No	7.4
850	63	Female	No	No	Rural	108	No	22.0711	No	0.9
851	50	Female	No	No	Urban	132.5	Yes	34.5758	No	7.7
852	43	Female	yes	No	Rural	90	No	40.1555	No	7.7
853	46	Female	No	No	Urban	92.5	Yes	28.9062	No	8.6
854	47	Female	No	No	Rural	112.5	No	33.3272	No	6.3
855	49	Female	No	No	Rural	140	No	34.2504	No	7.7
856	51	Female	No	No	Rural	122	No	20.9466	No	6.9
857	57	Female	No	No	Rural	132	No	24.3985	No	6.9
858	61	Female	No	No	Rural	142.5	No	25.0772	No	7.9
859	45	Female	No	No	Rural	121	No	28.5357	No	6.7
860	47	Female	No	No	Rural	92.5	Yes	24.1415	No	3.3
861	69	Female	yes	No	Rural	155	No	29.6173	No	9.8
862	45	Female	No	No	Urban	110	No	25.0985	No	6.5
863	42	Female	No	No	Urban	135	No	32.039	No	7.7
864	65	Female	No	No	Rural	137	No	24.4001	No	6.3
865	40	Female	No	No	Rural	142.5	No	28.8523	No	7.7
866	61	Female	No	No	Rural	155.5	No	26.8977	No	6.6
867	63	Female	No	No	Rural	142.5	No	23.3726	No	9.2
868	54	Female	No	No	Rural	117	Yes	25.3141	No	6.5
869	52	Female	No	No	Urban	120	Yes	31.2026	No	7.1
870	50	Female	No	No	Urban	145	No	22.0386	No	8.1
871	56	Female	No	No	Rural	132	No	30.9917	No	6.3
872	45	Female	yes	No	Rural	184	No	31.4199	No	5.6
873	45	Female	No	No	Rural	110	No	20.8247	No	7.3
874	58	Female	No	No	Rural	174	No	21.6413	No	6.7
875	44	Female	No	No	Rural	110	No	20.5457	No	6.2
876	53	Female	No	No	Urban	122.5	No	30.4772	No	6.7
877	42	Female	No	No	Urban	115	No	23.5556	No	8.6
878	45	Female	yes	No	Rural	107.5	No	23.6127	No	8.8
879	40	Female	No	No	Rural	115	No	23.9628	No	6.3
880	50	Female	No	No	Rural	129	No	25.5296	No	5.9
881	64	Female	No	No	Urban	80	No	23.3067	No	8.7
882	51	Female	yes	No	Urban	152	Yes	31.1744	No	6.6
883	49	Female	No	No	Rural	102.5	No	22.7694	No	7
884	55	Female	yes	No	Rural	202.5	No	22.2556	No	7.6
885	53	Female	No	No	Urban	99	No	26.3535	No	6.6
886	46	Female	No	Yes	Rural	112.5	No	19.3685	No	7.9
887	56	Female	No	No	Rural	130	No	26.1066	No	9.4
888	43	Female	No	No	Rural	105	No	20.8117	No	9.6
889	54	Female	No	No	Urban	170	Yes	36.738	No	7.6
890	64	Female	No	No	Rural	128	No	27.6803	No	6
891	69	Female	No	No	Rural	110	No	20.6612	No	7.7
892	48	Female	yes	No	Urban	102.5	No	22.6003	No	8.1
893	40	Female	No	No	Rural	100	No	24.4001	No	6.4
894	56	Female	No	No	Rural	146	No	26.2188	No	6.4
895	43	Female	No	No	Rural	92.5	No	24.7238	No	9.4
896	43	Female	No	No	Rural	130	No	29.9967	No	7.4
897	42	Female	No	No	Rural	100	No	20.8117	No	7.5
898	42	Female	No	No	Urban	107.5	No	29.8233	No	7.9
899	60	Female	yes	No	Urban	160	No	32.8392	No	8.8
900	58	Female	No	No	Rural	77.5	No	24.974	No	9.2
901	40	Female	No	No	Urban	120	No	36.8851	No	8.6
902	45	Female	yes	No	Rural	150	No	55.4688	No	5.8
903	58	Female	yes	No	Rural	155	No	27.5618	No	5.6
904	40	Female	No	No	Rural	127.5	No	32.0513	No	7.8
905	50	Female	No	No	Rural	90	No	21.5045	No	5.6
906	53	Female	No	No	Urban	125	No	25.5296	No	9.5
907	51	Female	No	No	Rural	110	No	32.8814	No	7.6
908	46	Female	No	Yes	Urban	165	No	32.8824	No	8.6
909	53	Female	No	No	Rural	100	No	31.6443	yes	6.1
910	54	Female	No	No	Rural	150	No	20.3428	No	8.1
911	50	Female	No	No	Rural	160	No	23.4952	No	9.5
912	43	Female	No	No	Rural	104	No	18.4804	No	7.2
913	42	Female	No	No	Rural	128	No	27.0126	No	6.4
914	43	Female	yes	No	Rural	150	No	26.5643	No	7.8
915	44	Female	yes	No	Rural	149.5	No	21.7844	No	7
916	56	Female	No	No	Rural	160	No	23.6496	No	5.7
917	56	Female	No	No	Urban	101	Yes	23.6127	No	6.9
918	48	Female	No	No	Rural	120	No	34.9839	No	6.4
919	57	Female	No	No	Rural	160	No	28.1943	No	7.8
920	61	Female	yes	No	Rural	142.5	No	30.7809	No	7.4
921	58	Female	No	No	Rural	135	No	22.8329	No	5.9
922	54	Female	No	No	Rural	87.5	No	21.1702	No	7.7
923	48	Female	yes	No	Rural	160	Yes	31.6456	No	7.8
924	48	Female	yes	No	Rural	152.5	No	24.6711	No	7.9
925	50	Female	No	No	Rural	120	No	20.8117	No	6
926	49	Female	No	No	Rural	105	No	26.4308	No	5.5
927	43	Female	No	No	Rural	80	No	20.7031	No	8.4
928	49	Female	No	No	Urban	180	Yes	31.139	No	7.5
929	54	Female	No	No	Rural	155	No	21.9237	No	6.7
930	47	Female	No	No	Rural	123	No	20.0287	No	5.4
931	55	Female	No	Yes	Rural	70	No	16.7969	No	7.4
932	55	Female	No	No	Rural	120	No	26.8116	No	5.8
933	57	Female	yes	No	Rural	120	No	28.8044	No	5.5
934	46	Female	No	No	Rural	116	No	32.4354	No	5.5
935	53	Female	No	No	Rural	120	Yes	32.0291	No	7.5
936	42	Female	No	No	Rural	120	No	28.0689	No	8.2
937	48	Female	No	No	Urban	80	No	22.6667	No	1.4
938	70	Female	No	No	Rural	170.5	No	19.1746	No	6.6
939	40	Female	No	No	Urban	112.5	No	36.7865	No	8.8
940	46	Female	No	No	Rural	125	No	27.5312	No	7.7
941	46	Female	No	No	Rural	132.5	No	24.5243	No	6.3
942	52	Female	No	No	Rural	110	No	30.4772	No	7.5
943	44	Female	No	No	Rural	119	No	34.7157	No	6.5
944	60	Female	No	No	Rural	123	No	25.6369	No	6.2
945	59	Female	No	No	Rural	120	No	28.6917	No	9.5
946	55	Female	No	No	Rural	156	No	28.1676	No	6.7
947	57	Female	No	No	Urban	151	No	29.903	yes	4.2
948	42	Female	No	No	Rural	105	No	23.9334	No	6.4
949	44	Female	No	No	Rural	187.5	No	29.1654	No	5.8
950	41	Female	No	No	Rural	115	No	26.9246	No	7.2
951	42	Female	yes	No	Rural	156	No	36.5493	No	7
952	42	Female	No	No	Rural	140	No	15.9505	No	6.6
953	42	Female	No	No	Rural	100	No	32.8731	No	8.1
954	41	Female	No	No	Rural	100	No	22.6891	No	6.8
955	59	Female	No	No	Urban	112.5	No	28.229	No	8
956	47	Female	No	No	Urban	105	Yes	24.1672	No	8.9
957	44	Female	No	No	Rural	100	No	33.2479	No	6.3
958	46	Female	No	No	Rural	135	No	24.5577	No	8.5
959	63	Female	No	No	Rural	125	No	27.0993	No	5.7
960	48	Female	No	No	Rural	140	No	38.9348	No	7.7
961	58	Female	yes	No	Rural	146	No	34.4791	No	5.8
962	42	Female	No	No	Rural	115	No	37.8926	No	9.3
963	58	Female	yes	No	Rural	155	No	30.0801	No	7.6
964	63	Female	No	No	Urban	125	No	28.7353	No	7.1
965	56	Female	No	No	Rural	110	No	27.7662	No	6.8
966	58	Female	yes	No	Rural	178	Yes	26.9519	No	6.4
967	42	Female	No	No	Rural	177.5	No	40.5189	No	9.6
968	62	Female	No	No	Rural	128.5	No	28.1943	No	7.4
969	45	Female	No	No	Rural	121	No	22.2137	No	6.9
970	59	Female	yes	No	Rural	145	No	30.0801	yes	6.3
971	51	Female	No	No	Rural	112.5	No	32	No	7.6
972	55	Female	yes	No	Rural	155	No	31.6443	No	9.6
973	40	Female	No	No	Rural	100	No	34.6969	No	9.1
974	56	Female	No	No	Rural	110	No	31.6337	No	7.8
975	49	Female	No	No	Rural	110	No	20.7198	No	7.8
976	50	Female	No	No	Urban	140	No	28.1337	No	9.2
977	53	Female	No	No	Rural	130	No	28.3737	No	6.6
978	49	Female	No	No	Urban	130	No	29.271	No	9.2
979	41	Female	No	No	Urban	110	No	28.7201	No	8.8
980	69	Female	No	No	Urban	130	No	23.4566	No	7.8
981	56	Female	yes	No	Rural	172	No	31.8443	No	6.4
982	46	Female	No	No	Rural	190	No	27.2763	No	7.9
983	67	Female	yes	No	Urban	157.5	No	41.8642	No	9.5
984	51	Female	No	No	Urban	140	Yes	32.3884	No	8.6
985	50	Female	No	No	Urban	105	No	33.2479	No	9.4
986	60	Female	yes	No	Rural	155	No	21.5045	No	8.3
987	67	Female	No	No	Rural	130	No	25.1111	No	5.7
988	56	Female	No	No	Rural	150	No	25.3333	No	10
989	43	Female	No	No	Rural	123.5	Yes	35.2617	No	7.2
990	50	Female	No	No	Urban	125	No	27.7008	No	8.6
991	67	Female	No	No	Rural	151	No	23.8728	No	7.3
992	43	Female	No	No	Rural	110	No	24.2382	No	8.1
993	53	Female	No	No	Rural	152.5	No	31.8287	No	7.4
994	56	Female	yes	No	Rural	175	No	23.1405	No	7.6
995	58	Female	yes	No	Rural	120	No	26.1249	No	7.9
996	58	Female	No	No	Rural	120	No	19.7724	No	7.4
997	44	Female	No	No	Rural	136	No	20.8889	yes	0.4
998	50	Female	No	No	Rural	112.5	No	30.0244	No	6.9
999	60	Female	yes	No	Urban	140	No	35.9633	No	9.2
1000	45	Female	No	No	Rural	130	No	18.0535	No	6.2
1001	60	Female	yes	No	Urban	145	No	37.7176	No	9.3
1002	65	Female	No	No	Urban	122	Yes	37.806	No	6.7
1003	46	Female	No	No	Rural	110	Yes	32.8933	No	7.8
1004	45	Female	No	No	Rural	100	No	32.6794	No	6.4
1005	42	Female	yes	No	Rural	155	No	30.4076	No	7.5
1006	44	Female	No	No	Rural	112.5	No	21.2084	No	7.6
1007	45	Female	yes	No	Rural	229	No	36.7865	No	7.3
1008	67	Female	No	No	Rural	121	No	18.8271	yes	3.2
1009	40	Female	No	No	Urban	115	No	27.8876	No	7.9
1010	71	Female	yes	No	Rural	157.5	No	22.4936	No	9.5
1011	52	Female	No	No	Rural	110	No	26.4381	No	8.4
1012	50	Female	No	No	Urban	105	No	28.5075	No	8.6
1013	54	Female	yes	No	Rural	130	No	23.1302	No	5.8
1014	40	Female	No	No	Urban	100	No	34.5474	No	8.8
1015	66	Female	No	No	Rural	130	No	25.9695	No	6.5
1016	42	Female	No	No	Rural	130	No	28.2284	No	8.6
1017	45	Female	No	No	Rural	125	No	32.431	No	8.4
1018	42	Female	No	No	Rural	112.5	No	26.4792	No	7.9
1019	41	Female	No	No	Rural	120	No	32.4467	No	7.7
1020	58	Female	No	No	Urban	150	No	29.8233	No	8
1021	44	Female	No	No	Urban	120	No	29.4424	No	7.2
1022	60	Female	No	No	Urban	97.5	No	24.3948	No	8.5
1023	48	Female	yes	No	Rural	130	Yes	32.674	No	5.5
1024	53	Female	yes	No	Rural	156	Yes	37.9712	No	5.8
1025	41	Female	No	No	Urban	115	No	38.2275	No	8.1
1026	46	Female	yes	No	Rural	96	No	25.3695	No	5.7
1027	70	Female	yes	No	Rural	120	No	30.4935	No	7.4
1028	53	Female	yes	No	Urban	150	Yes	44.6266	No	8.8
1029	64	Female	No	No	Urban	135	No	33.7325	No	7.9
1030	59	Female	yes	No	Rural	170	No	25.3906	No	6
1031	61	Female	No	No	Rural	102.5	No	24.7967	No	6.8
1032	69	Female	yes	No	Urban	135	No	39.0625	No	8.7
1033	49	Female	No	No	Rural	125	Yes	27.0538	No	7.8
1034	52	Female	No	No	Rural	107.5	No	33.2937	No	7.6
1035	41	Female	No	No	Rural	100	No	25.0762	No	7.5
1036	54	Female	No	No	Rural	110	No	24.2452	No	6.2
1037	53	Female	No	No	Rural	120	No	24.7639	No	5.6
1038	47	Female	No	No	Urban	135	No	26.5754	No	9.4
1039	56	Female	yes	No	Rural	140	Yes	31.6482	yes	1.8
1040	46	Female	No	No	Rural	180	No	30.8261	No	5.7
1041	43	Female	No	No	Rural	77.5	No	24.7737	No	7.7
1042	43	Female	yes	No	Rural	160	No	28.2821	No	6.4
1043	47	Female	No	Yes	Urban	112.5	No	29.0006	No	8.8
1044	57	Female	No	No	Rural	140	No	29.6749	No	8.8
1045	50	Female	No	Yes	Rural	135	No	27.1918	No	9.8
1046	48	Female	yes	No	Rural	146	No	20.6852	No	6.6
1047	61	Female	No	No	Rural	125	No	25.0658	No	7.4
1048	46	Female	No	No	Rural	100	No	23.5304	No	8.5
1049	42	Female	No	No	Urban	162.5	No	30.4577	No	8.7
1050	49	Female	No	No	Rural	100	No	21.2183	No	7.3
1051	55	Female	No	No	Rural	110	No	20.4713	No	6
1052	54	Female	No	No	Rural	145	No	22.5163	No	10
1053	51	Female	yes	No	Rural	180	No	26.4548	No	5.5
1054	60	Female	No	No	Rural	140	No	25.9107	No	6
1055	40	Female	No	No	Rural	140	No	23.6244	No	8.8
1056	41	Female	No	No	Rural	110	No	26.2222	No	6.8
1057	61	Female	No	No	Rural	145	No	27.7767	No	7.7
1058	49	Female	No	No	Urban	115	No	29.7778	No	7.7
1059	64	Female	No	No	Rural	121	No	20.8292	No	7.3
1060	52	Female	No	No	Rural	140	No	34.7065	No	7.4
1061	56	Female	No	No	Rural	125	No	22.0603	No	9.3
1062	62	Female	No	No	Rural	100	No	19.1854	No	5.8
1063	60	Female	No	No	Rural	110	No	26.3779	No	6.4
1064	43	Female	No	No	Rural	122	No	32.3232	No	6
1065	57	Female	No	No	Rural	147.5	No	24.7475	No	7.6
1066	49	Female	No	No	Rural	122.5	No	34.0785	No	7.7
1067	67	Female	No	No	Rural	123	No	19.8594	No	6
1068	40	Female	No	No	Urban	130	No	31.9009	No	8.8
1069	43	Female	No	No	Rural	152	No	30.267	No	6.3
1070	58	Female	No	No	Rural	70	No	24.2568	No	8
1071	50	Female	No	No	Rural	125	No	21.0007	No	9.8
1072	45	Female	No	No	Rural	130	No	33.4482	No	5.8
1073	41	Female	No	No	Rural	111	No	17.1111	No	6.9
1074	43	Female	No	No	Rural	120	No	30.3302	No	8.3
1075	53	Female	yes	No	Rural	125	Yes	34.2403	No	6.4
1076	48	Female	No	No	Rural	165	No	36.8851	No	7.9
1077	54	Female	No	No	Rural	180	No	19.2974	No	8.6
1078	44	Female	No	No	Rural	120	No	31.6242	No	5.8
1079	44	Female	No	No	Rural	125	No	32.8933	No	7.9
1080	52	Female	No	No	Rural	151	No	30.0994	No	6.9
1081	44	Female	No	No	Rural	105	No	29.3971	No	6.3
1082	47	Female	No	No	Rural	115.5	No	29.278	No	7.2
1083	52	Female	No	No	Rural	150	No	29.6749	No	9.3
1084	55	Female	No	No	Rural	130	No	23.3699	No	6
1085	56	Female	No	No	Rural	100	Yes	24.3496	No	5.2
1086	52	Female	No	No	Rural	105	No	31.25	No	7.3
1087	47	Female	No	No	Urban	125	No	37.1821	No	8.7
1088	68	Female	yes	No	Urban	110	No	28.6726	No	6.6
1089	56	Female	yes	No	Rural	127.5	Yes	33.3272	No	6.8
1090	46	Female	No	No	Rural	100	No	23.634	No	6.9
1091	44	Female	No	No	Urban	120	No	26.8814	No	6.7
1092	43	Female	No	No	Rural	105	No	31.1634	No	8.4
1093	42	Female	No	No	Rural	135	No	27.3909	No	7.4
1094	59	Female	No	No	Rural	138	No	29.4321	No	5.8
1095	50	Female	No	No	Rural	102.5	Yes	26.0375	No	7.4
1096	52	Female	No	No	Urban	126.5	No	28.9811	No	9.6
1097	54	Female	No	No	Rural	117	No	33.2375	No	6.7
1098	65	Female	yes	No	Rural	165	No	31.024	No	6.9
1099	49	Female	No	No	Urban	120	Yes	33.5315	No	9.2
1100	53	Female	yes	No	Urban	147	No	26.3702	No	7.4
1101	42	Female	No	No	Urban	115	No	23.4852	No	6.7
1102	45	Female	No	No	Urban	140	No	19.736	No	7.8
1103	49	Female	No	No	Rural	120	No	34.4729	No	6.2
1104	51	Female	No	No	Rural	145	No	24.0344	No	6.5
1105	58	Female	No	No	Rural	170	No	25.2994	No	7.7
1106	62	Female	No	No	Urban	115	No	31.9576	No	8.9
1107	40	Female	No	No	Rural	126	No	31.835	No	5.5
1108	52	Female	No	No	Rural	142	No	33.7325	No	7.4
1109	53	Female	yes	No	Urban	147	No	30.6374	No	5.8
1110	46	Female	yes	No	Rural	120	No	25.3333	No	8.1
1111	41	Female	No	No	Urban	120	No	33.7149	No	8.7
1112	46	Female	No	No	Rural	180	No	28.8044	No	7.9
1113	40	Female	No	No	Rural	130	No	29.4808	No	6
1114	51	Female	No	No	Urban	160	No	48.2576	No	9.1
1115	41	Female	No	No	Rural	100	No	15.3502	No	8.9
1116	43	Female	No	No	Rural	110	No	24.717	No	5.7
1117	42	Female	No	No	Rural	111	No	28.5945	No	6.7
1118	42	Female	yes	No	Rural	124	Yes	22.6891	No	5.7
1119	40	Female	No	No	Rural	105	No	21.5045	No	8.9
1120	41	Female	No	No	Rural	120	Yes	44.2739	No	6.4
1121	41	Female	No	No	Rural	150.5	No	38.8057	No	6.2
1122	49	Female	yes	No	Rural	115	No	32.2551	No	5.5
1123	53	Female	yes	No	Rural	166	Yes	30.2311	No	5.5
1124	58	Female	No	No	Urban	120	No	25.8761	No	9.2
1125	52	Female	No	No	Rural	115	No	35.2429	No	9.7
1126	41	Female	No	No	Rural	90	No	25.4524	No	8
1127	53	Female	No	No	Rural	140	No	25.2241	No	5.5
1128	40	Female	No	No	Rural	125	No	30.4632	No	6.3
1129	40	Female	No	No	Rural	110	No	40.7724	No	6.5
1130	41	Female	No	No	Rural	115	No	38.6719	No	7.8
1131	61	Female	No	No	Rural	142	No	28.2677	No	5.6
1132	48	Female	No	No	Rural	115	No	27.6304	No	9.2
1133	41	Female	No	No	Rural	120	No	23.5556	No	5.9
1134	59	Female	No	No	Rural	102	No	24	No	5.4
1135	46	Female	No	No	Rural	110	No	24.4561	No	7.3
1136	41	Female	yes	No	Rural	128	No	33.2151	No	5.9
1137	47	Female	yes	No	Rural	90	No	19.898	No	7.6
1138	57	Female	No	No	Rural	136.5	No	27.9495	No	6.4
1139	60	Female	No	No	Rural	150	No	25.1039	No	6.8
1140	53	Female	No	No	Urban	112.5	No	33.3319	No	8.5
1141	54	Female	No	No	Rural	185	No	17.5431	yes	6.5
1142	42	Female	No	No	Urban	160	No	36.3573	No	6.7
1143	54	Female	No	Yes	Rural	115	No	14.5682	No	6.2
1144	44	Female	No	No	Rural	97.5	No	23.1385	No	6
1145	57	Female	yes	No	Urban	130	No	37.5274	No	8.8
1146	62	Female	yes	No	Rural	145	No	28.6917	No	7.3
1147	50	Female	No	No	Urban	120	No	39.2622	yes	6.7
1148	59	Female	yes	No	Rural	145	No	18.7962	yes	5.9
1149	51	Female	No	No	Rural	116	No	23.4236	No	6.5
1150	58	Female	yes	No	Rural	137.5	No	28.1551	No	5.9
1151	50	Female	No	No	Rural	220	No	42.7186	No	7.6
1152	49	Female	No	No	Rural	130	No	27.8876	No	8.7
1153	47	Female	No	No	Urban	102.5	No	33.9844	No	8.6
1154	50	Female	yes	No	Rural	110	No	26.7293	No	6.8
1155	42	Female	No	No	Rural	90	No	21.1927	No	7.6
1156	61	Female	No	No	Rural	151	No	35.1705	No	6.7
1157	44	Female	yes	No	Rural	107.5	No	40.0883	No	9.2
1158	41	Female	yes	No	Urban	160	No	33.5635	No	8.8
1159	54	Female	No	No	Urban	140	No	34.5168	No	8.5
1160	41	Female	No	No	Rural	125	No	42.3241	No	8.2
1161	51	Female	yes	No	Rural	155	No	19.0718	yes	3.5
1162	52	Female	yes	No	Rural	200	No	34.6575	No	6.2
1163	44	Female	No	No	Urban	110	No	34.0785	No	8.5
1164	56	Female	yes	No	Rural	165	No	29.2184	No	9.6
1165	68	Female	No	No	Urban	127.5	No	34.8502	No	9.2
1166	49	Female	yes	No	Urban	135	No	35.0589	No	7.6
1167	58	Female	No	No	Rural	157.5	No	26.1249	No	7.8
1168	60	Female	No	No	Rural	120	No	17.3484	No	8.7
1169	52	Female	No	Yes	Rural	107.5	No	20.5457	No	9.3
1170	44	Female	No	No	Rural	124	No	32.05	No	7.2
1171	58	Female	No	No	Rural	126	No	24.2382	No	5.7
1172	42	Female	No	No	Rural	105	No	21.5672	No	6.4
1173	59	Female	No	No	Rural	158	No	18.3105	No	6
1174	55	Female	yes	No	Rural	225	No	38.3687	No	7.3
1175	61	Female	yes	No	Rural	160	No	32.8731	No	7.9
1176	43	Female	No	No	Rural	120	No	27.6304	No	7.4
1177	60	Female	No	No	Urban	99	No	24.0346	No	7.1
1178	49	Female	No	No	Rural	170	No	28.4444	No	6.3
1179	40	Female	No	No	Urban	140	No	38.5948	No	9.3
1180	61	Female	No	No	Rural	130	No	27.7671	No	8.3
1181	51	Female	No	No	Rural	100	No	23.0469	No	7.4
1182	50	Female	No	No	Rural	141	No	33.8987	No	6.8
1183	65	Female	No	No	Rural	112.5	No	26.4792	No	8.3
1184	45	Female	yes	No	Rural	190	No	29.522	No	6.4
1185	49	Female	No	No	Urban	117.5	No	35.1848	No	6.7
1186	65	Female	No	No	Rural	152.5	No	28.3633	No	6.9
1187	41	Female	No	No	Rural	116	No	31.8468	No	5.6
1188	49	Female	No	No	Rural	126.5	No	29.6875	No	7.2
1189	42	Female	No	No	Rural	140	No	31.4852	No	6.2
1190	41	Female	No	No	Rural	100	No	19.1111	No	8.3
1191	56	Female	No	No	Rural	154.5	No	24.7325	No	6.5
1192	40	Female	No	No	Rural	109	No	31.835	No	5.4
1193	66	Female	yes	No	Rural	160	No	24.4494	No	5.7
1194	62	Female	yes	No	Urban	157	No	30.4733	No	6.6
1195	48	Female	No	Yes	Rural	136	No	24.1217	No	7.3
1196	64	Female	No	No	Urban	165	No	27.9421	No	8.7
1197	59	Female	No	No	Rural	130	No	24.1415	No	9.3
1198	66	Female	No	No	Rural	80	Yes	36.8531	yes	6.8
1199	43	Female	yes	No	Rural	115	No	40.3746	No	9.3
1200	42	Female	No	No	Rural	152	No	29.5476	No	6.4
1201	40	Female	No	No	Rural	145	No	22.6562	No	7.8
1202	52	Female	yes	No	Rural	90	Yes	28.764	No	7.4
1203	53	Female	No	No	Rural	170	No	38.1354	No	7.7
1204	44	Female	No	No	Rural	126.5	No	31.1111	No	9.3
1205	54	Female	No	No	Rural	145	Yes	27.7639	No	6.8
1206	54	Female	yes	No	Rural	110	No	30.4834	No	7.3
1207	54	Female	No	No	Rural	120	No	30.9627	No	7.4
1208	66	Female	yes	No	Urban	180	Yes	32.311	No	7.7
1209	50	Female	yes	No	Rural	150	Yes	30.7574	yes	2.9
1210	57	Female	No	No	Rural	136	No	32.311	yes	3.7
1211	43	Female	yes	No	Rural	141.5	No	20.0288	No	6.3
1212	56	Female	No	No	Rural	120	No	24	No	7.3
1213	42	Female	No	No	Urban	117.5	No	23.8281	No	8.8
1214	44	Female	No	No	Rural	140	Yes	26.9357	No	8.4
1215	72	Female	yes	No	Rural	140	No	20.4371	yes	2
1216	61	Female	No	No	Rural	105	No	14.9325	No	7
1217	52	Female	No	No	Rural	140	No	16.6469	No	8.2
1218	40	Female	No	No	Rural	140	No	31.8287	No	7.7
1219	53	Female	No	No	Rural	110	No	37.0216	No	9.1
1220	57	Female	No	No	Urban	105	No	19.4772	No	7.9
1221	54	Female	No	No	Rural	110	No	27.4762	No	5.5
1222	49	Female	No	No	Rural	142	Yes	30.0217	No	5.6
1223	45	Female	No	No	Rural	112.5	No	33.7149	No	7.7
1224	53	Female	No	No	Rural	106	No	25.9695	No	7.2
1225	69	Female	No	No	Rural	115	No	25.5822	No	6.3
1226	47	Female	No	No	Rural	110	No	23.2446	No	6.5
1227	65	Female	No	No	Rural	104.5	No	24.1933	No	6.3
1228	43	Female	No	No	Rural	146	No	28.1337	No	6.5
1229	63	Female	yes	No	Urban	175	No	33.2987	No	7.9
1230	49	Female	No	No	Rural	120	No	20.4518	No	7.8
1231	41	Female	No	No	Rural	100	No	27.7086	No	10
1232	71	Female	No	No	Rural	147	No	20.7008	No	6.5
1233	44	Female	No	No	Rural	137	No	28.5323	No	6.3
1234	45	Female	No	No	Rural	100	No	23.1385	No	7.6
1235	43	Female	yes	No	Rural	121	No	32.6404	No	6.5
1236	49	Female	yes	No	Urban	145	Yes	29.3199	No	8.1
1237	42	Female	No	No	Rural	120	No	19.0443	No	7.7
1238	42	Female	No	No	Rural	124	No	29.1929	No	5.8
1239	55	Female	No	No	Rural	131	No	16.4366	No	7.8
1240	49	Female	No	No	Urban	104	No	30.0433	No	7.4
1241	46	Female	No	No	Rural	112.5	No	22.8624	No	7.9
1242	44	Female	No	No	Urban	70	No	34.0785	No	8.8
1243	44	Female	No	No	Urban	110	No	29.5858	No	8.7
1244	59	Female	yes	No	Rural	160	Yes	25.4767	No	7.3
1245	60	Female	No	No	Rural	147.5	No	16.8663	No	6.8
1246	45	Female	No	No	Rural	105	No	29.022	No	6
1247	40	Female	No	No	Rural	105	No	28.2618	No	6.3
1248	57	Female	No	No	Rural	100	No	16.0256	yes	3.2
1249	66	Female	yes	No	Rural	160	No	29.6749	No	8.9
1250	66	Female	yes	No	Urban	162	No	18.5108	No	6.9
1251	75	Female	No	No	Urban	140	No	22.2222	No	6.5
1252	45	Female	No	No	Urban	110	No	35.7961	No	6.7
1253	51	Female	No	No	Rural	150	No	24.8136	No	6.5
1254	42	Female	No	No	Rural	153	No	22.6659	No	7.4
1255	63	Female	yes	No	Urban	109	No	28.1943	No	9.5
1256	42	Female	No	No	Rural	107.5	No	34.4753	No	6.9
1257	56	Female	No	No	Rural	107.5	No	18.1077	No	7.7
1258	58	Female	No	No	Rural	111	No	24.6956	No	6.4
1259	41	Female	No	No	Rural	130	No	24.3232	No	5.7
1260	53	Female	yes	No	Rural	185	Yes	27.1416	No	5.7
1261	75	Female	No	No	Rural	82.5	No	23.4224	No	7.9
1262	47	Female	No	No	Rural	140	No	22.2814	No	6.5
1263	47	Female	No	No	Rural	155	No	21.2191	No	5.9
1264	40	Female	yes	No	Rural	105	No	26.1427	No	7.7
1265	70	Female	No	No	Rural	170	No	27.1203	No	7.4
1266	70	Female	No	No	Rural	195	No	21.4763	No	9.8
1267	48	Female	No	No	Rural	120	No	32.2354	No	5.8
1268	55	Female	No	No	Rural	125	No	26.8977	No	7.8
1269	48	Female	No	No	Rural	107.5	No	30.8012	No	5.4
1270	50	Female	No	No	Rural	122.5	No	29.0006	No	5.6
1271	60	Female	No	No	Rural	162	No	21.0938	No	6.3
1272	46	Female	No	No	Rural	132.5	No	39.6379	No	7.3
1273	55	Female	No	No	Rural	150	No	36.9353	No	6.3
1274	49	Female	No	No	Rural	140	No	37.2791	No	2.1
1275	43	Female	No	No	Rural	110	No	27.7344	No	8.7
1276	44	Female	No	No	Rural	120	No	18.0597	No	5.9
1277	52	Female	No	No	Urban	100	No	24.1965	No	9.4
1278	41	Female	No	No	Urban	127.5	Yes	27.8488	No	7.8
1279	56	Female	No	No	Rural	150	No	31.2104	No	6.3
1280	52	Female	No	No	Rural	150	No	22.6003	No	1.2
1281	60	Female	No	No	Rural	141	No	33.3276	No	6
1282	42	Female	No	No	Urban	120	No	23.6832	No	8.7
1283	56	Female	yes	No	Rural	132.5	No	26.8387	No	6.3
1284	59	Female	No	No	Rural	130	No	25.2994	No	8.1
1285	45	Female	No	No	Rural	104	No	17.1045	No	6.8
1286	59	Female	No	No	Urban	170	No	33.3205	No	9.2
1287	40	Female	No	No	Urban	115	No	26.7698	No	8.8
1288	46	Female	No	No	Urban	129	No	32.6608	No	9.4
1289	59	Female	No	No	Rural	160	No	30.4935	yes	5.9
1290	57	Female	No	No	Rural	120	No	29.4758	No	7.9
1291	55	Female	No	No	Rural	130	No	25.5296	No	8.3
1292	45	Female	yes	No	Rural	154	No	30.8329	No	7.3
1293	62	Female	No	No	Rural	133	No	21.4949	No	5.7
1294	41	Female	No	No	Rural	144	No	33.284	No	5.8
1295	49	Female	No	No	Rural	116	No	25.4493	No	6.2
1296	43	Female	No	No	Rural	150	No	22.8644	No	6.7
1297	42	Female	No	No	Rural	110	No	21.3382	No	8.6
1298	44	Female	No	No	Rural	100	No	24.5268	No	7.5
1299	45	Female	No	No	Urban	165	No	25.7812	No	9.5
1300	42	Female	No	No	Rural	109	No	22.6562	No	6.3
1301	41	Female	No	No	Rural	122.5	No	25.9695	No	7.7
1302	56	Female	No	No	Rural	113	No	27.7778	No	6.6
1303	62	Female	yes	No	Urban	140	No	31.6118	yes	7
1304	51	Female	No	No	Rural	70	No	23.1247	No	7.4
1305	51	Female	No	No	Urban	140	No	35.4564	No	8.9
1306	52	Female	No	No	Rural	177.5	No	24.0344	No	8.1
1307	70	Female	No	No	Rural	120	No	29.0006	No	5.8
1308	44	Female	yes	Yes	Rural	180	No	35.5248	No	8.6
1309	42	Female	No	No	Rural	122.5	No	19.8791	No	8.5
1310	56	Female	No	No	Rural	178.5	No	30.8594	No	6.9
1311	52	Female	No	No	Urban	100	No	29.4758	No	9.2
1312	42	Female	No	No	Rural	170	Yes	31.2066	No	5.9
1313	44	Female	No	No	Rural	92.5	No	24.8445	No	5.9
1314	40	Female	No	No	Rural	128	No	31.3695	No	7
1315	72	Female	No	No	Rural	175	No	25.2363	No	7.2
1316	41	Female	yes	No	Rural	139	No	48.011	No	7.3
1317	70	Female	No	No	Rural	120	No	32.0459	No	9.4
1318	46	Female	No	No	Urban	100	No	27.0408	No	9.4
1319	57	Female	yes	No	Rural	110	No	25.3906	No	5.6
1320	62	Female	No	No	Rural	140	No	31.3462	No	6
1321	50	Female	No	No	Rural	120	No	34.1542	No	7.9
1322	41	Female	No	No	Rural	130	No	26.3133	No	5.8
1323	52	Female	No	No	Rural	115	No	29.5526	No	7.4
1324	45	Female	No	No	Urban	115	No	30.4772	No	8.7
1325	56	Female	No	No	Rural	130	No	27.0993	No	7.7
1326	59	Female	No	No	Rural	155	No	31.2386	No	6.7
1327	55	Female	No	No	Rural	130	No	32.05	No	7.3
1328	58	Female	No	No	Urban	165	No	21.2306	No	4.1
1329	41	Female	No	No	Rural	97.5	No	17.4044	No	7.4
1330	52	Female	No	No	Rural	121	No	25.7999	No	6.4
1331	47	Female	No	No	Urban	120	No	40.3187	No	6.6
1332	41	Female	No	No	Urban	112.5	No	26.2222	No	8
1333	61	Female	yes	No	Urban	130	No	26.2336	No	8.6
1334	67	Female	yes	No	Urban	140	No	32.05	No	9.5
1335	46	Female	No	No	Rural	140	No	28.3531	No	5.6
1336	66	Female	yes	No	Urban	145	No	25.5296	No	9.3
1337	58	Female	No	No	Rural	132.5	No	36.738	No	7
1338	49	Female	No	No	Rural	105	No	28.8889	No	8.4
1339	61	Female	No	No	Rural	167	No	32.8915	No	6.5
1340	53	Female	yes	No	Rural	160	Yes	34.8899	No	8.6
1341	61	Female	No	No	Rural	123	No	25.2994	No	7.4
1342	61	Female	No	No	Urban	130	No	34.626	No	6.8
1343	44	Female	No	No	Rural	130	No	26.2227	No	7.7
1344	40	Female	No	No	Urban	110	No	33.6841	No	6.5
1345	59	Female	No	No	Rural	125	No	31.5301	No	7.3
1346	72	Female	No	No	Rural	127.5	No	15.0657	No	5.8
1347	52	Female	No	No	Rural	120	No	19.7777	No	5.6
1348	48	Female	No	No	Urban	110	No	24.3266	No	6.5
1349	72	Female	yes	No	Rural	163	No	19.9778	yes	5
1350	55	Female	No	No	Urban	130	No	25.3154	No	7.1
1351	42	Female	No	No	Rural	100	No	20.2395	No	8.7
1352	53	Female	No	No	Rural	126	No	21.9364	No	5.7
1353	40	Female	No	No	Rural	105	No	30.2985	No	5.9
1354	49	Female	No	No	Rural	115	No	32.4619	No	8.4
1355	61	Female	No	No	Rural	130	No	17.5781	No	5.8
1356	61	Female	No	No	Urban	150	No	28.4799	No	7.4
1357	44	Female	No	No	Rural	120	No	26.9127	No	8.1
1358	66	Female	No	No	Rural	130	No	25.9181	No	5.7
1359	51	Female	No	No	Rural	110	No	15.8714	No	7
1360	54	Female	No	No	Rural	199	No	29.6666	No	6.5
1361	55	Female	No	No	Rural	120	No	31.4306	No	6.2
1362	42	Female	No	Yes	Rural	118	No	18.4676	No	7.1
1363	68	Female	No	No	Rural	120	No	21.7502	No	6.5
1364	61	Female	No	No	Rural	131.5	No	33.7604	No	6.3
1365	46	Female	No	No	Urban	110	No	25	No	6.5
1366	40	Female	No	No	Rural	158	No	39.225	No	6.4
1367	57	Female	No	No	Rural	110	No	19.5556	No	7.6
1368	44	Female	No	No	Rural	111	No	23.8281	No	6.5
1369	63	Female	No	No	Rural	110	No	22.9803	No	5.9
1370	60	Female	yes	No	Rural	163	No	28.9063	No	6
1371	63	Female	No	No	Rural	90	No	24.6548	No	7.4
1372	70	Female	No	No	Rural	112.5	No	31.2893	No	5.9
1373	56	Female	No	No	Rural	140	No	48.6992	No	5.7
1374	49	Female	No	No	Rural	135	No	26.8352	No	6.6
1375	40	Female	No	No	Rural	102.5	No	23.4566	No	7.6
1376	40	Female	No	No	Rural	115	No	24.6069	No	5.7
1377	46	Female	No	No	Rural	130	No	22.9578	No	5.7
1378	55	Female	No	No	Urban	111	Yes	26.9725	No	6.5
1379	47	Female	No	No	Rural	140	No	28.2779	No	5.9
1380	47	Female	No	No	Rural	135	No	38.4611	No	10
1381	48	Female	yes	No	Rural	132.5	No	31.139	No	7.2
1382	50	Female	No	No	Rural	157.5	Yes	42.8062	No	7.7
1383	50	Female	No	No	Rural	120	No	41.8642	No	8
1384	60	Female	No	No	Rural	101.5	No	25.4767	No	7.4
1385	43	Female	No	No	Urban	121	No	26.0091	No	6.8
1386	45	Female	No	No	Rural	122.5	No	32.0291	No	7.6
1387	61	Female	No	No	Rural	155	No	18.5922	No	6.2
1388	45	Female	No	No	Rural	125	No	25.1532	No	7.3
1389	40	Female	No	No	Rural	126.5	No	22.49	No	6.7
1390	55	Female	No	No	Rural	140	No	31.245	No	7.5
1391	55	Female	yes	No	Rural	170	Yes	27.8488	No	7.8
1392	47	Female	No	No	Rural	90	No	16.9312	No	5.8
1393	58	Female	yes	No	Rural	195	No	32.8707	No	6.7
1394	46	Female	No	Yes	Rural	70	No	24.6711	No	8.9
1395	60	Female	No	No	Rural	113	No	24.5949	No	7.3
1396	53	Female	yes	No	Rural	160	No	23.8281	No	8.9
1397	63	Female	No	No	Rural	116.5	No	26.3362	No	6.3
1398	58	Female	yes	No	Rural	122.5	No	22.6409	No	7.6
1399	45	Female	No	No	Rural	99	No	24.653	No	6.4
1400	53	Female	No	No	Rural	165	No	31.5556	No	6.7
1401	41	Female	No	No	Rural	96	No	18.8519	No	6.3
1402	58	Female	No	No	Urban	127.5	No	28.251	No	7.9
1403	49	Female	No	No	Rural	120	No	22.9719	No	6.4
1404	60	Female	No	No	Rural	132	No	33.5145	No	5.8
1405	43	Female	No	No	Rural	85	No	20.3428	No	7.7
1406	44	Female	No	No	Urban	100	No	28.6689	No	9.5
1407	46	Female	No	No	Rural	125	No	25.6408	No	9.8
1408	57	Female	No	No	Rural	125	No	28.251	No	8.9
1409	55	Female	No	No	Rural	150	No	36.9823	No	6.9
1410	48	Female	No	Yes	Rural	130	No	26.6991	No	6.2
1411	47	Female	No	No	Rural	117.5	No	22.8624	No	7.7
1412	45	Female	No	No	Rural	127	No	20.1732	No	6.7
1413	59	Female	No	No	Rural	120	No	26.0146	No	5.8
1414	45	Female	No	No	Rural	90	No	14.4299	No	6.2
1415	46	Female	No	No	Rural	105	No	16.8889	No	7
1416	55	Female	yes	No	Rural	175	Yes	38.3051	No	7.2
1417	52	Female	No	No	Urban	120	No	35.8836	No	7.4
1418	43	Female	No	No	Urban	112.5	No	26.4024	No	8.8
1419	42	Female	No	No	Urban	122.5	No	20.1745	No	7.5
1420	45	Female	yes	No	Urban	125	No	32.0291	No	8.1
1421	59	Female	No	No	Rural	139	No	30.7809	No	9.2
1422	61	Female	No	No	Rural	102	No	27.0954	No	6.2
1423	54	Female	No	No	Rural	150	No	24.2382	No	5.8
1424	75	Female	No	No	Urban	110	No	30.1788	No	8
1425	65	Female	No	No	Rural	110	No	26.4855	No	9.4
1426	40	Female	No	No	Rural	107.5	No	26.1066	No	9.5
1427	52	Female	No	No	Rural	95	No	19.5609	No	7.7
1428	50	Female	No	No	Rural	132.5	No	39.9509	No	7.3
1429	49	Female	No	No	Urban	97.5	No	33.6484	No	8.7
1430	60	Female	yes	No	Rural	175	No	36.3108	No	6.3
1431	46	Female	No	No	Rural	150	No	25.711	No	8
1432	56	Female	No	No	Rural	122.5	No	22.806	No	6.9
1433	45	Female	No	No	Rural	145	No	24.9199	No	7.8
1434	50	Female	No	No	Rural	125	No	22.3478	No	7.4
1435	55	Female	No	No	Rural	130	Yes	30.8444	No	7.8
1436	49	Female	No	No	Rural	93	No	25.9645	No	6.7
1437	55	Female	No	No	Rural	122.5	No	22.9592	No	9.1
1438	51	Female	yes	No	Rural	155	Yes	28.9704	No	6.2
1439	46	Female	No	No	Rural	114	No	29.3051	No	6.4
1440	54	Female	No	No	Rural	124	No	24.1544	No	5.5
1441	54	Female	No	No	Urban	180	No	30.6292	No	8
1442	46	Female	No	No	Rural	130	No	24.4561	No	7.8
1443	46	Female	No	No	Rural	92.5	No	19.563	No	6.9
1444	63	Female	No	No	Rural	106.5	No	22.213	No	6.3
1445	44	Female	No	No	Rural	130	No	30.1631	No	5.7
1446	59	Female	yes	No	Rural	150	No	29.0943	No	5.6
1447	46	Female	No	No	Urban	124	No	15.6013	No	6.9
1448	57	Female	No	No	Urban	135	No	24.6904	No	9.3
1449	56	Female	No	No	Rural	109.5	No	22.7694	No	6.8
1450	56	Female	yes	No	Rural	155	No	26.8407	No	9.4
1451	41	Female	yes	No	Rural	110	No	34.5909	No	5.5
1452	58	Female	No	No	Rural	133	No	29.1749	No	7.2
1453	54	Female	No	No	Rural	157.5	No	36.0519	No	7.5
1454	48	Female	No	No	Rural	114.5	No	37.9687	No	6.9
1455	67	Female	yes	No	Urban	130	No	27.2763	No	8.2
1456	50	Female	No	No	Rural	106	No	20.5457	No	6.9
1457	59	Female	No	No	Rural	115	No	31.6404	No	7.3
1458	59	Female	No	No	Rural	132	No	29.8882	No	6
1459	43	Female	No	No	Rural	90	No	20.8117	No	7.3
1460	66	Female	No	No	Rural	124	No	32.2409	No	5.5
1461	44	Female	No	No	Urban	100	No	28.1969	No	6.6
1462	64	Female	No	No	Rural	120	No	36.3933	No	6
1463	52	Female	No	No	Rural	107.5	No	24.8358	No	7.5
1464	66	Female	No	No	Rural	150	No	18.9181	No	5.9
1465	60	Female	No	No	Rural	80	No	28.1943	No	8.6
1466	50	Female	No	No	Rural	135	Yes	26.7759	No	6.4
1467	57	Female	No	No	Rural	160	No	22.1894	No	7.9
1468	47	Female	No	No	Rural	109	No	21.2306	No	6.6
1469	50	Female	yes	No	Rural	180	No	41.3223	No	7.5
1470	48	Female	yes	No	Rural	145	No	30.4632	No	6.4
1471	58	Female	No	No	Rural	121	Yes	26.8352	No	6.5
1472	54	Female	No	No	Rural	132	No	30.9917	No	5.7
1473	60	Female	yes	No	Rural	172.5	Yes	28.7619	No	7.5
1474	61	Female	No	No	Rural	100	No	26.1249	yes	5.2
1475	64	Female	yes	No	Urban	145	No	29.1363	No	9.4
1476	51	Female	No	No	Urban	107.5	No	23.1911	No	8.1
1477	60	Female	yes	No	Urban	142.5	No	35.1111	No	9.5
1478	62	Female	No	No	Rural	120	No	22.5183	No	5.7
1479	48	Female	No	No	Rural	119	No	33.7823	No	6.3
1480	43	Female	No	No	Rural	110	No	22.6326	No	6.2
1481	59	Female	No	No	Rural	140	No	17.3857	No	5.8
1482	60	Female	yes	No	Rural	142.5	No	25.8478	No	9.3
1483	61	Female	No	No	Rural	130	No	18.9745	No	8.5
1484	58	Female	No	No	Urban	152.5	No	30.7574	No	8.5
1485	44	Female	No	No	Urban	85	No	24.8358	No	9.4
1486	59	Female	No	No	Rural	137.5	No	26.986	No	6.8
1487	50	Female	No	No	Urban	185	No	37.5521	No	7.5
1488	49	Female	yes	No	Urban	105	No	26.1066	No	8.8
1489	58	Female	yes	No	Rural	160	No	29.0249	No	6.2
1490	43	Female	No	No	Rural	110	No	27.0258	No	9.1
1491	44	Female	No	No	Urban	117.5	No	29.3847	No	7.1
1492	65	Female	yes	No	Rural	190	No	26.1427	No	7.8
1493	48	Female	No	No	Rural	110.5	No	35.5469	No	7.2
1494	41	Female	yes	No	Rural	130	No	21.0517	No	6.4
1495	57	Female	No	No	Rural	90	No	17.4818	No	8.1
1496	45	Female	No	No	Rural	120	No	26.3146	No	7.4
1497	54	Female	No	No	Rural	160	No	35.2462	No	5.7
1498	59	Female	No	No	Rural	160	Yes	36.3108	No	5.9
1499	44	Female	No	No	Rural	109	No	25.6312	No	6.4
1500	49	Female	No	No	Rural	80	No	18.4265	No	8.7
1501	51	Female	No	No	Urban	88	No	40.0577	No	6.6
1502	52	Female	yes	No	Urban	120	Yes	36.5922	No	6.7
1503	41	Female	No	No	Rural	144	No	33.7704	No	6
1504	50	Female	No	No	Rural	150	No	30.4811	No	5.7
1505	45	Female	No	No	Rural	140	No	24.6094	No	7.6
1506	43	Female	No	No	Urban	120	Yes	29.3333	No	8.7
1507	52	Female	No	No	Urban	127	No	28.9993	No	7.2
1508	41	Female	No	No	Rural	110	No	25.8478	No	8.6
1509	65	Female	yes	Yes	Rural	169	Yes	23.7778	yes	0.2
1510	40	Female	No	No	Rural	122.5	No	18.9866	No	7.7
1511	55	Female	yes	No	Rural	150	No	39.6475	No	6.2
1512	48	Female	No	No	Urban	110	No	28.0237	No	9.5
1513	47	Female	yes	No	Rural	105	No	33.3083	No	7.7
1514	48	Female	No	No	Rural	120	No	25.9645	No	8
1515	42	Female	No	No	Rural	140	No	32.8707	No	6.4
1516	56	Female	No	No	Urban	122.5	No	31.0376	No	6.5
1517	61	Female	No	No	Rural	158.5	No	29.271	No	6.7
1518	56	Female	No	No	Rural	182	No	23.3726	No	6.7
1519	44	Female	No	No	Rural	82.5	Yes	32.0312	No	7.3
1520	62	Female	yes	No	Rural	140	No	27.5618	No	6
1521	67	Female	No	No	Rural	120	No	29.4887	yes	4.4
1522	48	Female	No	No	Rural	104	No	33.773	No	5.8
1523	41	Female	No	No	Rural	110	No	28.8415	No	7.5
1524	47	Female	No	No	Rural	127.5	No	26.8382	No	6.8
1525	60	Female	No	No	Urban	117.5	No	25.8065	No	6.7
1526	56	Female	No	No	Rural	157.5	No	34.0041	No	6.9
1527	44	Female	No	No	Rural	103	No	23.4602	No	6.5
1528	61	Female	No	No	Rural	185	No	24.3948	yes	1.4
1529	58	Female	yes	Yes	Rural	139	No	26.8352	No	7.4
1530	61	Female	No	No	Rural	140	No	24.7737	No	8.1
1531	45	Female	No	No	Rural	122.5	No	26.5643	No	6.7
1532	44	Female	No	No	Rural	101	No	32.8892	No	6.9
1533	45	Female	yes	No	Rural	142.5	No	21.3593	No	7.8
1534	40	Female	No	No	Rural	153.5	No	23.4952	No	6.6
1535	49	Female	No	No	Rural	108	No	27.3438	No	5.8
1536	58	Female	No	No	Rural	120	Yes	23.309	No	7.3
1537	57	Female	No	No	Urban	105	No	21.2874	No	8.9
1538	42	Female	No	No	Rural	110	No	21.4996	No	5.8
1539	55	Female	No	No	Rural	82.5	No	20.6837	No	5.6
1540	51	Female	No	No	Rural	130	No	27.4714	No	5.5
1541	51	Female	No	No	Rural	100	No	25.7778	No	8.3
1542	55	Female	No	No	Rural	136	No	19.3821	No	5.7
1543	57	Female	No	No	Rural	132.5	Yes	25.0774	No	7
1544	57	Female	yes	No	Rural	140	No	27.2306	No	6.3
1545	66	Female	yes	No	Urban	150	No	30.7809	No	8
1546	51	Female	No	No	Rural	95	No	26.1427	No	9.6
1547	40	Female	No	No	Rural	85	No	16.8802	No	7.4
1548	50	Female	No	No	Urban	102.5	No	30	No	6.6
1549	61	Female	No	No	Rural	125	No	26.5279	No	6.2
1550	59	Female	yes	No	Rural	124	No	29.0825	No	5.9
1551	57	Female	No	No	Urban	110	No	27.7008	No	8.7
1552	53	Female	No	No	Rural	112.5	No	34.9287	No	9.4
1553	40	Female	No	No	Rural	120	No	21.0938	No	6.3
1554	66	Female	yes	No	Rural	160	No	18.2615	yes	2
1555	51	Female	No	No	Rural	115	No	19.025	No	7.4
1556	57	Female	No	No	Rural	112.5	No	23.0685	No	5.9
1557	68	Female	No	No	Rural	165	No	21.2562	No	6.3
1558	47	Female	No	No	Rural	125	No	34.5474	No	6.2
1559	59	Female	No	No	Urban	120	No	24.1126	No	6.7
1560	43	Female	No	No	Rural	90	No	23.1247	No	8.5
1561	58	Female	No	No	Rural	131	No	31.8287	No	7.4
1562	45	Female	yes	No	Rural	147.5	Yes	25.7995	No	6.7
1563	55	Female	yes	No	Urban	182.5	No	31.5301	No	8.1
1564	53	Female	yes	No	Rural	215	No	31.139	yes	0.1
1565	68	Female	No	No	Rural	120	No	20.2978	No	5.9
1566	53	Female	No	No	Rural	107.5	No	26.4855	No	7
1567	57	Female	No	No	Rural	105	No	24.7325	No	6.2
1568	59	Female	No	No	Rural	138.5	No	24.4511	No	6.7
1569	44	Female	No	No	Rural	130	No	23.9188	No	6.3
1570	45	Female	No	No	Urban	130	No	28.251	No	7.6
1571	46	Female	No	No	Rural	111	No	28.8044	No	6.5
1572	55	Female	No	No	Rural	150	Yes	32.0359	No	3
1573	59	Female	yes	No	Rural	122.5	Yes	34.7209	yes	2.6
1574	66	Female	No	No	Rural	150	No	25.2081	No	9.2
1575	66	Female	No	No	Rural	175	No	19.9762	No	7.6
1576	61	Female	No	No	Rural	118	No	24.7475	No	7.2
1577	56	Female	No	No	Rural	111	No	26.5089	No	6.3
1578	59	Female	No	No	Urban	110	Yes	33.2479	No	6.7
1579	61	Female	yes	No	Rural	140	No	36.7865	No	6.4
1580	62	Female	No	No	Rural	132	No	23.8048	No	6.8
1581	44	Female	No	No	Urban	100	Yes	34.2222	No	8.6
1582	59	Female	No	No	Rural	100	No	33.7925	No	7.7
1583	74	Female	No	No	Rural	112	No	21.9237	No	5.5
1584	57	Female	No	No	Urban	122.5	No	31.1846	No	8.7
1585	42	Female	yes	No	Rural	163	No	35.1705	No	6.9
1586	58	Female	yes	No	Rural	140	No	32.8824	yes	3.7
1587	54	Female	No	No	Urban	130	No	23.8048	No	9.2
1588	48	Female	No	No	Rural	120	No	30.3592	No	6.9
1589	42	Female	yes	No	Rural	165	No	39.5421	No	7.7
1590	40	Female	No	No	Rural	120	No	39.0368	No	7.9
1591	49	Female	No	No	Rural	120	No	18.4265	No	8.6
1592	53	Female	No	No	Rural	122.5	No	35.6718	No	7.5
1593	64	Female	No	No	Rural	142	No	20.4294	No	7.2
1594	45	Female	yes	No	Urban	212.5	No	17.827	No	7.8
1595	42	Female	No	No	Rural	117.5	No	26.6389	No	6.2
1596	44	Female	No	No	Rural	163	No	31.9922	No	5.8
1597	71	Female	yes	No	Rural	190	No	31.9009	yes	5.1
1598	40	Female	No	No	Rural	114.5	No	28.6016	No	6.3
1599	61	Female	No	No	Rural	90	No	18.9181	No	7.5
1600	65	Female	No	No	Rural	130	No	23.5304	No	6.4
1601	54	Female	No	No	Rural	140	No	30.8532	No	9.5
1602	72	Female	No	No	Urban	131	No	19.735	No	6.5
1603	55	Female	No	No	Rural	120	No	26.1719	No	7.8
1604	55	Female	yes	No	Urban	135	Yes	36.6231	No	9.5
1605	64	Female	No	No	Rural	126	No	28.4618	No	5.8
1606	42	Female	No	No	Rural	120	No	22.719	No	7.6
1607	40	Female	No	No	Rural	90	No	29.278	No	8.2
1608	50	Female	No	No	Rural	130	No	21.6413	No	6.9
1609	64	Female	No	No	Urban	160	Yes	27.7671	No	8.5
1610	49	Female	No	No	Rural	122.5	No	26.7698	No	7.8
1611	62	Female	No	No	Rural	160	No	16.0145	No	8.8
1612	52	Female	No	No	Rural	107.5	No	18.0172	No	7.9
1613	74	Female	yes	No	Rural	205	No	28.1479	yes	5.6
1614	60	Female	No	No	Rural	107	No	26.3779	No	6.3
1615	57	Female	No	No	Rural	95	No	21.6207	No	7.9
1616	46	Female	No	No	Rural	104	No	24.965	No	6.2
1617	63	Female	yes	No	Rural	145	No	32.4467	No	7.4
1618	61	Female	No	No	Rural	113	No	26.8387	No	2.1
1619	46	Female	No	No	Rural	112	No	25.9319	No	5.8
1620	58	Female	No	No	Rural	100	No	20.7756	No	8.4
1621	66	Female	yes	No	Urban	182.5	No	36.2123	No	7.9
1622	40	Female	No	No	Rural	80	No	24.0641	No	7.6
1623	42	Female	No	No	Rural	75	No	28.8889	No	7.9
1624	55	Female	yes	No	Rural	150	No	22.495	No	9.3
1625	54	Female	yes	No	Urban	167.5	No	31.4684	No	7.7
1626	44	Female	No	No	Rural	150	No	24.3865	No	7.6
1627	49	Female	No	No	Urban	137.5	No	34.6021	No	8.2
1628	54	Female	No	No	Rural	145	No	32.7793	No	6.7
1629	51	Female	No	No	Rural	92.5	No	30.2222	No	7.3
1630	48	Female	yes	No	Rural	110	No	17.5431	No	6.9
1631	46	Female	No	No	Rural	120	No	22.0386	No	5.6
1632	41	Female	No	No	Rural	128	No	33.3095	No	6.6
1633	53	Female	No	No	Urban	103	No	28.8095	No	6.6
1634	48	Female	No	No	Urban	160	No	29.9967	No	9.2
1635	57	Female	yes	No	Rural	160.5	No	25.9737	No	6.9
1636	57	Female	yes	No	Rural	127.5	No	22.1482	No	6.9
1637	62	Female	No	No	Rural	110	No	31.1846	No	8.2
1638	66	Female	yes	No	Rural	110	No	28.8889	yes	4.9
1639	49	Female	No	No	Urban	110	No	25.4375	No	8.6
1640	52	Female	No	No	Rural	106	No	23.6832	No	6.9
1641	63	Female	No	No	Rural	125	No	26.7091	No	6.4
1642	46	Female	yes	No	Rural	196.5	No	23.2422	No	6.5
1643	56	Female	yes	No	Rural	123.5	Yes	24.9199	yes	5.2
1644	49	Female	yes	No	Rural	180	Yes	30.0425	No	6
1645	56	Female	No	No	Rural	131	No	29.4321	No	7.2
1646	55	Female	No	No	Rural	140	No	23.309	No	5.9
1647	53	Female	No	No	Rural	135	No	23.2834	No	6.3
1648	46	Female	No	No	Rural	147	No	21.1109	No	6.3
1649	55	Female	yes	No	Rural	110	No	34.2966	No	6.2
1650	49	Female	No	No	Rural	116	No	40.8935	No	5.8
1651	49	Female	No	No	Rural	146.5	No	32.6905	No	6.2
1652	64	Female	yes	No	Urban	172.5	Yes	30.1788	No	8.7
1653	45	Female	No	No	Urban	120	No	25.0658	No	8.6
1654	49	Female	No	No	Urban	102.5	No	28.1337	No	8.6
1655	46	Female	No	No	Urban	117.5	No	40.3746	No	6.8
1656	45	Female	No	No	Rural	107.5	No	25.5845	No	5.7
1657	47	Female	No	No	Rural	105	No	32.4557	No	7.6
1658	46	Female	yes	No	Urban	155	No	35.584	No	7.5
1659	50	Female	No	No	Urban	105	No	27.268	No	8.6
1660	54	Female	No	No	Rural	120	No	27.3556	No	5.6
1661	59	Female	No	No	Urban	137.5	No	32.8933	No	8.1
1662	42	Female	No	No	Rural	111	No	24.6082	No	7.2
1663	51	Female	yes	No	Rural	110	Yes	30.478	No	8.5
1664	55	Female	No	No	Rural	115	No	16.906	No	5.9
1665	56	Female	No	No	Rural	173	No	42.1743	No	5.8
1666	45	Female	No	No	Urban	127.5	No	27.0993	No	8.1
1667	42	Female	yes	No	Rural	125	No	33.7891	No	6.5
1668	41	Female	No	No	Rural	110	No	26.3702	No	7.8
1669	66	Female	yes	No	Rural	190	No	23.1562	No	6.3
1670	57	Female	No	No	Urban	167.5	No	30.4438	No	7.5
1671	44	Female	No	No	Rural	102	No	27.6398	No	6.3
1672	48	Female	No	No	Rural	165	No	29.3333	No	6.4
1673	65	Female	No	No	Rural	170.5	No	25.8065	No	6.6
1674	43	Female	yes	No	Rural	117.5	No	33.5394	No	5.5
1675	42	Female	No	Yes	Rural	135	No	22.719	No	6.8
1676	58	Female	No	No	Rural	135	No	25.8876	No	7.9
1677	55	Female	No	No	Rural	123	No	20.6988	No	6.3
1678	55	Female	No	Yes	Urban	149	Yes	34.5758	No	6.8
1679	45	Female	No	No	Rural	120	No	33.4984	No	5.5
1680	56	Female	No	No	Urban	145	Yes	28.6726	No	7.9
1681	43	Female	No	No	Rural	131	No	35.7495	No	7.3
1682	48	Female	No	No	Rural	92.5	No	24.3141	No	5.6
1683	43	Female	No	No	Rural	132.5	No	33.7149	No	8
1684	59	Female	No	No	Rural	122.5	No	27.8619	No	9.6
1685	62	Female	No	No	Rural	107.5	No	27.4714	No	6.8
1686	54	Female	yes	No	Rural	117	No	31.2294	No	7.2
1687	64	Female	No	No	Rural	145	No	22.9421	No	6.2
1688	68	Female	yes	No	Urban	140	No	27.251	No	7.2
1689	43	Female	yes	No	Rural	130	No	19.7239	No	7.7
1690	56	Female	No	No	Urban	240	No	18.0802	No	7.2
1691	48	Female	No	No	Urban	140	No	31.2026	No	7.8
1692	74	Female	No	No	Urban	120	No	25.1496	No	8.7
1693	49	Female	No	No	Rural	148	No	31.8127	No	7
1694	40	Female	No	No	Rural	95	No	21.9289	No	6
1695	42	Female	No	No	Rural	120	No	25.4767	No	8.7
1696	51	Female	No	No	Rural	110	No	33.1122	No	5.8
1697	61	Female	yes	No	Rural	180	No	28.9352	No	6.5
1698	47	Female	No	No	Rural	110	No	26.3535	No	6.2
1699	61	Female	yes	No	Rural	94	No	19.8791	yes	3.1
1700	48	Female	No	No	Rural	107	No	16.5424	No	6.8
1701	55	Female	No	No	Rural	122.5	No	20.0778	No	7.8
1702	54	Female	yes	No	Rural	120	No	14.4444	No	8.9
1703	42	Female	yes	No	Rural	117.5	No	28.764	No	7.7
1704	63	Female	No	No	Rural	135	No	28.8275	No	7.9
1705	59	Female	yes	No	Urban	125	No	22.9421	No	8.9
1706	51	Female	No	No	Rural	150	No	22.0741	No	7.8
1707	52	Female	No	No	Urban	125	Yes	31.4684	No	8.8
1708	40	Female	No	No	Urban	97.5	No	22.3757	No	7.6
1709	58	Female	No	No	Rural	120	No	26.7405	No	8.6
1710	65	Female	yes	No	Rural	112.5	No	25.9645	No	5.7
1711	54	Female	No	No	Rural	105	No	32.4622	No	7.4
1712	53	Female	No	No	Urban	145	No	29.0943	No	9.4
1713	58	Female	No	No	Rural	139	No	17.1875	No	7.1
1714	58	Female	No	No	Rural	130	No	24	No	7.5
1715	47	Female	No	No	Urban	135	Yes	27.5838	No	6.6
1716	55	Female	No	No	Rural	155	No	27.0516	No	6.2
1717	45	Female	No	No	Rural	112	No	18.8649	No	6.2
1718	60	Female	No	No	Rural	143.5	No	18.7305	No	6.7
1719	41	Female	yes	No	Rural	110	No	31.5556	No	5.7
1720	49	Female	No	No	Rural	110	No	34.1311	No	5.6
1721	54	Female	No	No	Rural	130	No	35.7961	No	5.7
1722	51	Female	No	No	Rural	135	No	25.2272	No	6.3
1723	58	Female	No	No	Rural	137.5	No	31.1111	No	7.9
1724	41	Female	No	No	Rural	100	No	14.881	No	9.4
1725	40	Female	No	No	Rural	105	No	39.1259	No	6.2
1726	61	Female	No	No	Urban	165	No	29.0487	yes	7
1727	41	Female	No	No	Rural	130	No	18.5529	No	9.7
1728	45	Female	yes	No	Rural	138	No	23.4339	No	6.3
1729	46	Female	No	No	Rural	105	No	23.4952	No	6.8
1730	53	Female	No	No	Rural	150	No	26.8352	No	7.6
1731	52	Female	No	No	Rural	102.5	No	22.6562	No	8.6
1732	42	Female	No	No	Rural	129.5	No	33.0562	No	6.3
1733	65	Female	yes	No	Urban	195	No	21.4844	No	7.4
1734	64	Female	yes	No	Urban	165	No	29.3333	No	9.1
1735	55	Female	No	No	Rural	145	No	30.7306	No	7.9
1736	40	Female	No	No	Rural	90	No	17.3577	No	8.1
1737	52	Female	No	No	Rural	182.5	No	18.8588	No	7.6
1738	45	Female	No	No	Rural	127	No	37.4093	No	6.6
1739	41	Female	No	No	Urban	100	No	30.2618	No	7.5
1740	58	Female	yes	No	Rural	116	No	27.7015	No	5.8
1741	49	Female	No	No	Rural	120	No	28.1625	No	5.9
1742	52	Female	yes	No	Urban	127.5	Yes	24.8358	No	8
1743	46	Female	No	No	Rural	150	No	26.1427	No	8.7
1744	56	Female	No	No	Rural	105.5	No	20	No	7.2
1745	59	Female	yes	No	Rural	130	No	34.1749	No	5.6
1746	56	Female	No	No	Rural	127.5	No	22.2373	No	9.5
1747	41	Female	No	No	Urban	110	No	26.986	No	8.8
1748	47	Female	No	No	Rural	140	No	31.0958	No	6.4
1749	48	Female	No	No	Rural	138	No	26.6188	No	5.6
1750	49	Female	No	No	Urban	120	No	26.3146	No	7.6
1751	45	Female	yes	No	Rural	145	No	23.3726	No	7.4
1752	42	Female	No	No	Rural	135	No	22.6409	No	7.8
1753	42	Female	No	No	Rural	107.5	No	20.8816	No	6.8
1754	52	Female	No	No	Urban	120	No	23.3726	No	7.5
1755	52	Female	No	No	Urban	145	No	22.8928	No	9.5
1756	69	Female	No	No	Urban	110	No	24.5243	No	7.8
1757	41	Female	yes	No	Rural	111	No	27.0126	No	6.8
1758	69	Female	yes	No	Rural	160	Yes	28.9352	No	8.1
1759	49	Female	yes	No	Urban	140	No	34.9636	No	8.5
1760	63	Female	No	No	Rural	115	No	22	No	6.4
1761	40	Female	No	No	Rural	120	No	32.4675	No	7.6
1762	48	Female	No	No	Rural	152.5	No	29.34	No	9.2
1763	45	Female	No	No	Rural	105	Yes	28.2187	No	6.2
1764	52	Female	No	No	Rural	135	No	28.8044	No	7.2
1765	43	Female	No	No	Rural	120	No	24.974	No	10
1766	68	Female	yes	No	Rural	182	No	24.0671	No	5.8
1767	53	Female	No	No	Rural	122.5	No	31.139	No	7.8
1768	40	Female	No	No	Rural	80	No	22.7694	No	8.9
1769	57	Female	yes	No	Rural	139	No	34.2722	No	6.4
1770	41	Female	No	No	Rural	130	No	20.9321	No	6.4
1771	50	Female	yes	No	Rural	157.5	No	35.5662	No	6.8
1772	44	Female	yes	No	Rural	120	Yes	29.1363	No	7.3
1773	73	Female	No	No	Urban	135	No	27.7662	No	9.1
1774	55	Female	No	No	Rural	142	No	33.3276	No	6.8
1775	44	Female	No	No	Rural	131	No	26.6188	No	6.5
1776	55	Female	yes	No	Rural	130	No	33.7477	No	9.1
1777	46	Female	No	No	Rural	118.5	No	23.9188	No	6.4
1778	63	Female	No	No	Rural	165	No	18.3732	No	6.4
1779	58	Female	No	No	Urban	130	No	26.1427	No	7.4
1780	54	Female	yes	No	Rural	122.5	No	24.0641	yes	3.5
1781	54	Female	No	No	Rural	130	No	29.2101	No	7.3
1782	60	Female	No	No	Urban	130	No	30.4935	No	8.8
1783	40	Female	No	No	Rural	160	No	30.8329	No	5.8
1784	49	Female	No	No	Rural	135	Yes	31.25	No	7.2
1785	46	Female	No	No	Rural	153	No	34.9636	No	6.7
1786	64	Female	No	No	Rural	95	No	25.711	No	9.3
1787	57	Female	No	No	Rural	120	No	26.0584	No	7.4
1788	57	Female	No	No	Rural	130	No	29.6267	No	3.6
1789	58	Female	No	No	Rural	120	No	27.1416	No	6
1790	61	Female	No	No	Rural	110	No	25.8761	No	7.2
1791	51	Female	yes	No	Rural	140	No	30.8185	yes	2.3
1792	70	Female	yes	No	Rural	188	Yes	27.7008	No	6.9
1793	44	Female	No	No	Rural	160	No	28.251	No	7.6
1794	51	Female	No	No	Rural	112.5	No	18.8588	No	7.8
1795	49	Female	No	No	Rural	117.5	No	34.1542	No	7.7
1796	41	Female	No	No	Rural	106	No	25.1496	No	6.3
1797	51	Female	No	No	Rural	118	No	31.0482	No	6.2
1798	40	Female	No	No	Rural	140	No	33.5938	No	7.1
1799	54	Female	No	No	Rural	105	No	19.6506	No	6.3
1800	49	Female	yes	No	Rural	165	Yes	32.568	No	6.3
1801	55	Female	yes	No	Rural	220	No	20.2848	No	7.9
1802	54	Female	No	No	Rural	101	No	25.3942	No	6.9
1803	70	Female	No	No	Rural	186.5	No	21.5515	No	7
1804	41	Female	yes	No	Rural	145	No	29.5858	No	7.3
1805	42	Female	No	No	Rural	203.5	No	21.2279	No	6.6
1806	60	Female	No	No	Rural	205	No	37.0448	No	7.7
1807	57	Female	No	No	Rural	95	No	22.8329	No	7.3
1808	44	Female	No	No	Urban	130	No	26.3133	No	6.5
1809	43	Female	No	No	Rural	105.5	No	21.4353	No	6.5
1810	47	Female	yes	No	Rural	129	No	31.2452	No	7.2
1811	40	Female	No	No	Urban	122.5	No	32.8824	No	7.9
1812	65	Female	yes	No	Rural	170	No	23.8054	No	6.8
1813	45	Female	No	No	Rural	102.5	No	17.0656	No	7.3
1814	55	Female	No	No	Rural	130	No	22.5069	No	7.6
1815	51	Female	No	No	Rural	187.5	No	23.1247	No	8.1
1816	57	Female	No	No	Rural	137	No	29.8233	No	6.4
1817	48	Female	No	No	Rural	108.5	Yes	36.3573	No	7.4
1818	56	Female	No	No	Urban	90	Yes	32.05	No	8.1
1819	52	Female	yes	No	Urban	175	No	36.6841	No	7.7
1820	45	Female	No	No	Urban	105	No	44.581	No	6.6
1821	57	Female	No	No	Urban	145	No	27.1203	No	7.6
1822	63	Female	No	No	Rural	165	No	21.3117	No	6.3
1823	44	Female	No	No	Rural	127	No	24.3496	No	6.9
1824	70	Female	yes	No	Rural	147.5	No	34.9636	No	7.8
1825	48	Female	No	No	Rural	135	No	28.3987	No	6
1826	73	Female	No	No	Rural	120	Yes	23.1786	No	0.9
1827	48	Female	No	No	Rural	150	Yes	44.1084	No	7.3
1828	52	Female	yes	No	Rural	164.5	Yes	37.461	No	6.8
1829	45	Female	No	No	Rural	70	No	23.8054	No	7.8
1830	46	Female	No	No	Rural	126	No	17.2237	No	6.2
1831	50	Female	yes	No	Rural	130	No	32	No	7.6
1832	48	Female	No	No	Rural	122.5	Yes	26.0584	No	6.3
1833	45	Female	No	No	Rural	115	No	17.805	No	6.3
1834	48	Female	No	No	Rural	130	No	28.8044	No	5.9
1835	44	Female	No	No	Rural	131	No	27.152	No	6.7
1836	49	Female	No	No	Rural	110	No	34.1311	No	7.3
1837	44	Female	No	No	Rural	130	No	31.2472	No	5.7
1838	59	Female	No	No	Rural	112	No	32.4142	No	7.1
1839	43	Female	No	No	Rural	140	No	22.4561	No	6.6
1840	55	Female	No	No	Rural	140	No	25.9505	No	6.2
1841	48	Female	No	No	Rural	146	No	32.4592	No	6.6
1842	61	Female	No	No	Rural	120	No	24.6548	No	8.4
1843	48	Female	No	No	Rural	80	No	21.2306	No	8.2
1844	65	Female	No	No	Urban	121	Yes	29.3628	No	6.5
1845	52	Female	No	No	Rural	135	Yes	31.6242	No	6.6
1846	58	Female	No	No	Rural	155	No	25.2363	No	9.8
1847	48	Female	No	No	Rural	130	No	29.9831	No	5.5
1848	48	Female	No	No	Rural	146.5	No	29.0131	No	7.3
1849	49	Female	No	No	Rural	90	Yes	21.3333	No	7.3
1850	44	Female	No	No	Urban	152.5	No	22.6474	No	8.9
1851	42	Female	No	No	Rural	130	No	32.0399	No	5.7
1852	46	Female	No	No	Urban	102.5	No	25.3906	No	7.5
1853	51	Female	No	Yes	Rural	121	No	31.5011	No	7
1854	41	Female	No	No	Rural	164	No	30.947	No	6.7
1855	41	Female	yes	No	Rural	139.5	No	26.1412	No	6.6
1856	46	Female	No	No	Urban	145	No	34.1749	No	6.7
1857	53	Female	No	No	Urban	140	No	29.8233	No	7.8
1858	50	Female	No	No	Rural	130	Yes	24.1546	No	7.8
1859	49	Female	No	No	Rural	110	No	35.2045	No	6.9
1860	60	Female	yes	No	Urban	155	No	30.8594	No	9.5
1861	58	Female	No	No	Rural	90	No	28.5156	No	9.1
1862	45	Female	yes	No	Rural	115	No	29.6666	No	7.3
1863	66	Female	yes	No	Rural	150	No	30.6091	No	5.7
1864	51	Female	No	No	Rural	155	No	29.2969	No	8.8
1865	50	Female	No	No	Urban	165	Yes	36.4367	No	7.7
1866	41	Female	yes	No	Rural	100	No	18.7962	No	5.6
1867	54	Female	No	No	Rural	195	No	17.9089	No	6.8
1868	58	Female	No	No	Rural	115	No	23.3844	No	9.6
1869	44	Female	No	No	Urban	127.5	No	31.25	No	8.1
1870	45	Female	yes	No	Rural	155	No	27.1203	No	7
1871	54	Female	No	No	Urban	135	No	23.3726	No	9.1
1872	64	Female	No	No	Rural	137.5	No	27.3399	No	7.8
1873	51	Female	No	No	Rural	146.5	No	26.2917	No	7.3
1874	56	Female	No	No	Rural	117.5	No	28.3771	No	7.9
1875	44	Female	No	No	Rural	139.5	No	33.6949	No	6.4
1876	64	Female	No	No	Rural	140	No	27.7008	No	5.5
1877	59	Female	No	No	Rural	122.5	No	25.4524	No	7.8
1878	55	Female	No	No	Rural	135	No	26.6667	No	7.6
1879	46	Female	No	No	Urban	110	No	38.1562	No	8.6
1880	46	Female	No	No	Rural	162.5	No	26.6389	No	6.8
1881	45	Female	No	No	Urban	147	No	33.7325	No	7.2
1882	58	Female	yes	No	Rural	132.5	Yes	28.9993	No	6.6
1883	54	Female	No	No	Rural	165	No	25.721	No	9.3
1884	41	Female	No	No	Rural	105	No	26.0262	No	6.3
1885	60	Female	yes	No	Rural	134.5	No	27.9267	No	7.3
1886	63	Female	No	No	Rural	105	No	33.0562	No	5.5
1887	50	Female	yes	No	Rural	245	No	34.1749	No	8
1888	41	Female	yes	No	Rural	140	No	27.4901	No	5.9
1889	42	Female	No	No	Rural	92.5	No	20.1087	No	6.9
1890	74	Female	No	No	Rural	175	No	31.1634	No	9.3
1891	57	Female	No	No	Rural	134	No	21.2279	No	6
1892	60	Female	No	No	Rural	140	No	28.8597	No	6.3
1893	57	Female	yes	No	Rural	147	No	24.0892	No	5.8
1894	55	Female	No	No	Urban	135	No	36.1069	No	8.9
1895	53	Female	No	No	Rural	140	No	28.1441	No	6.2
1896	46	Female	No	No	Rural	134	No	31.715	No	5.8
1897	57	Female	No	No	Urban	111	No	24.7737	No	7.2
1898	43	Female	yes	No	Rural	171	Yes	34.5168	No	7.2
1899	63	Female	No	No	Rural	142.5	Yes	24.6548	No	7.4
1900	46	Female	No	No	Rural	139	No	37.8906	No	6.8
1901	54	Female	No	No	Urban	101.5	No	21.7865	No	9.3
1902	48	Female	No	No	Rural	100	No	28	No	7.8
1903	51	Female	No	No	Rural	114	No	19.8178	No	5.8
1904	65	Female	No	No	Urban	130	No	21.9138	No	8.6
1905	49	Female	No	No	Rural	155	No	26.986	No	7.8
1906	44	Female	No	Yes	Urban	129	No	25.3331	No	6.8
1907	74	Female	yes	No	Rural	189	No	21.6207	yes	4.8
1908	50	Female	No	No	Urban	140	No	24.8889	No	9.1
1909	60	Female	No	No	Rural	128.5	No	28.0618	No	6.8
1910	43	Female	No	No	Rural	120	No	27.0258	No	8.1
1911	58	Female	yes	No	Rural	155	No	26.269	No	6.4
1912	52	Female	No	No	Rural	137.5	No	20.3428	No	7.9
1913	70	Female	No	No	Urban	180	No	29.1545	No	9.1
1914	54	Female	No	No	Urban	105	No	23.0469	No	9.3
1915	58	Female	No	No	Rural	135	No	21.0517	No	7.8
1916	51	Female	No	No	Urban	140	No	32.4619	No	7.9
1917	52	Female	No	No	Rural	112	No	24.717	No	6.7
1918	40	Female	No	No	Rural	87.5	No	21.58	No	7.7
1919	60	Female	No	No	Rural	117.5	No	31.6242	No	7.4
1920	46	Female	No	No	Urban	132.5	No	21.6041	No	9.2
1921	60	Female	yes	No	Rural	170	No	27.3034	No	7.4
1922	42	Female	No	No	Rural	150	No	32.4661	No	5.7
1923	63	Female	No	No	Urban	155	No	28.7619	No	8.2
1924	46	Female	No	No	Rural	80	No	19.2974	No	7.6
1925	58	Female	yes	No	Rural	141	No	23.0112	No	9.5
1926	46	Female	No	No	Rural	124	No	34.2656	No	6.6
1927	60	Female	yes	No	Urban	180	No	36.7902	No	8.9
1928	46	Female	No	No	Urban	107.5	No	23.9224	No	7.8
1929	48	Female	No	No	Rural	110	Yes	31.2294	No	5.4
1930	60	Female	yes	No	Rural	175	No	25.9181	yes	5.8
1931	43	Female	No	No	Rural	124	No	27.6888	No	7.4
1932	51	Female	No	No	Rural	155	No	30.5573	No	5.8
1933	42	Female	No	No	Rural	141	No	35.4917	No	6.8
1934	53	Female	No	No	Rural	80	No	18.9736	No	8.8
1935	60	Female	No	Yes	Rural	100	No	16.0256	No	6.3
1936	46	Female	No	No	Rural	137.5	No	28.8754	No	7.3
1937	48	Female	No	No	Rural	127	No	29.5526	No	0.6
1938	43	Female	No	No	Urban	115	No	39.4719	No	8.1
1939	48	Female	No	No	Rural	133.5	No	27.9561	No	7.2
1940	48	Female	No	No	Urban	140	Yes	21.6441	No	1.7
1941	53	Female	yes	No	Rural	165	No	21.4573	No	7.4
1942	59	Female	No	No	Urban	90	No	32.3939	No	8.6
1943	51	Female	No	No	Urban	110	No	24.7475	No	8.7
1944	42	Female	No	No	Rural	120	No	23.8054	No	8.1
1945	73	Female	No	No	Rural	120	No	35.4191	No	7.5
1946	61	Female	No	No	Rural	90	No	20.8117	yes	5.3
1947	42	Female	No	No	Rural	97.5	No	29.6749	No	5.5
1948	50	Female	No	No	Rural	150	No	34.6626	No	7.4
1949	52	Female	No	No	Urban	115	No	23.9224	No	8.7
1950	59	Female	No	No	Rural	120	No	21.7778	No	8.6
1951	42	Female	No	No	Rural	121	No	31.6428	No	6.5
1952	44	Female	No	No	Rural	100	No	20.1562	No	6.3
1953	57	Female	No	No	Rural	115	No	24.1117	No	6.2
1954	47	Female	No	No	Rural	117.5	No	16.6469	No	6.8
1955	42	Female	No	No	Urban	130	No	33.6949	No	9.5
1956	50	Female	yes	No	Urban	125	No	27.9421	No	7.9
1957	65	Female	yes	No	Urban	172.5	No	28.7105	yes	2.9
1958	73	Female	No	No	Rural	190	No	22.6659	yes	5.9
1959	67	Female	yes	No	Rural	122	No	28.4529	No	6.3
1960	58	Female	No	No	Rural	110	No	25.1821	No	5.8
1961	62	Female	No	No	Rural	120	No	29.4174	No	7.7
1962	49	Female	No	Yes	Rural	103.5	No	16.125	No	6.8
1963	51	Female	No	Yes	Rural	107.5	No	19.1746	No	7.5
1964	43	Female	No	No	Rural	146	No	32.4354	No	6.8
1965	52	Female	No	No	Rural	112.5	No	25.8761	No	7.2
1966	61	Female	yes	No	Rural	200	No	28.8523	No	5.8
1967	61	Female	No	No	Rural	131	No	22.83	No	7
1968	72	Female	No	No	Rural	190	No	21.9138	No	5.7
1969	67	Female	yes	No	Rural	170	No	27.8876	No	5.5
1970	57	Female	yes	No	Rural	175	No	33.3848	No	6.8
1971	57	Female	yes	Yes	Urban	130	No	30.8444	No	7.6
1972	57	Female	yes	No	Rural	169	No	27.7671	No	6.7
1973	45	Female	No	No	Rural	137	No	26.2336	No	7
1974	75	Female	No	No	Rural	113	No	18.3495	No	7.1
1975	40	Female	yes	No	Rural	132.5	No	21.7865	No	7.6
1976	43	Female	No	No	Rural	170	No	42.1743	No	5.6
1977	46	Female	yes	No	Rural	150	No	25.5588	No	7.8
1978	70	Female	No	No	Rural	148.5	No	20.635	No	7.5
1979	57	Female	No	No	Rural	170	No	36.5977	yes	2.9
1980	56	Female	No	No	Rural	100	No	20.7756	No	8.1
1981	71	Female	No	No	Rural	110	No	18.6115	No	2.8
1982	60	Female	No	No	Rural	117.5	No	21.7784	No	7
1983	45	Female	No	No	Rural	114	No	33.2987	No	7.3
1984	68	Female	No	No	Rural	120	No	26.5306	No	6.4
1985	70	Female	yes	No	Rural	155	Yes	19.9792	No	6.3
1986	40	Female	No	No	Rural	128.5	No	33.9526	No	6.7
1987	72	Female	yes	No	Rural	121	Yes	32.3685	No	6.4
1988	40	Female	No	No	Urban	130	No	29.7284	No	6.8
1989	43	Female	No	No	Rural	110	No	35.0589	No	5.7
1990	50	Female	No	No	Urban	125	No	27.1918	No	7.9
1991	45	Female	yes	No	Rural	130	No	29.5556	No	6.2
1992	67	Female	yes	Yes	Rural	205	No	24.6467	No	7.9
1993	41	Female	No	No	Rural	135	No	26.3779	No	6.4
1994	54	Female	yes	No	Urban	130	No	23.068	No	9.3
1995	59	Female	No	No	Rural	150	No	22.8928	No	7.3
1996	44	Female	yes	No	Rural	102.5	No	22.2137	No	7.6
1997	59	Female	No	No	Urban	130	No	30.8012	No	7.6
1998	59	Female	No	No	Rural	200	No	34.6969	No	7.3
1999	51	Female	No	No	Rural	115	No	26.3146	No	7.3
[truncated: 44,675 more rows]
